# Supplementary material for: Chromatin accessibility governs the differential response of cancer and T cells to arginine starvation
Source: Cell Rep. 2021 May 11;35(6):109101. doi: 10.1016/j.celrep.2021.109101 (PMC8131582; doi:10.1016/j.celrep.2021.109101)
Supplement: Table S1. Gene expression changes associated with arginine starvation in THP1 cells and stimulated human CD4+ T cells, related to Figure 1 [file mmc2.xlsx]

## Sheet: Table S1
symbol	T-cells (+Arg)	T-cells (-Arg)	logFC (T-cells)	adj.P.Val (T-cells)	Txn change (T-cells)	THP1 (+Arg)	THP1 (-Arg)	logFC (THP1)	adj.P.Val (THP1)	Txn change (THP1)	Class
SLC3A2	10.5344	12.3911	1.85671	1.5977e-05	up	9.7793	11.368	1.58874	0.0058474	up	I
EIF1B	9.95476	11.4235	1.46873	1.86257e-05	up	10.5915	11.4241	0.832583	0.0179026	up	I
CYCS	6.93182	9.31292	2.38109	1.91488e-05	up	7.10629	8.06544	0.959151	0.00144988	up	I
HNRNPA0	9.05755	11.0406	1.98308	2.20789e-05	up	9.60643	10.8229	1.21647	0.00437658	up	I
IRF1	10.1602	12.1741	2.01384	2.20789e-05	up	8.93786	9.84175	0.903894	0.0284958	up	I
NCOA1	8.15288	10.0112	1.85832	2.39167e-05	up	8.00889	8.45505	0.446154	0.0113695	up	I
INO80D	8.11812	9.42063	1.3025	2.92288e-05	up	7.51291	7.86169	0.34878	0.0265307	up	I
SIK3	7.84432	10.4357	2.5914	3.11826e-05	up	8.43729	8.92847	0.491176	0.0490006	up	I
MED10	9.84635	11.494	1.64765	3.45316e-05	up	9.04717	9.79648	0.749314	0.0144263	up	I
ISCU	9.86381	11.3743	1.51051	3.59453e-05	up	9.91297	10.7584	0.845442	0.0131767	up	I
EIF3J	8.18186	10.1792	1.99731	3.98286e-05	up	9.28716	9.99107	0.70391	0.0192287	up	I
AKIRIN2	9.36019	10.8423	1.48212	5.00264e-05	up	9.49942	10.1982	0.698825	0.0192668	up	I
CCDC97	8.23633	9.43608	1.19976	5.14436e-05	up	8.22571	8.6716	0.445898	0.0229249	up	I
TRNT1	7.96339	9.21922	1.25583	5.53024e-05	up	8.22994	8.74608	0.516138	0.046894	up	I
SRSF8	8.98981	10.0635	1.07365	6.09427e-05	up	8.70032	9.25775	0.557435	0.020973	up	I
UBQLN1	10.0359	11.6251	1.58921	6.20232e-05	up	10.326	11.1037	0.777641	0.00586077	up	I
DNLZ	8.31071	10.8137	2.50297	6.62691e-05	up	8.43824	9.17114	0.732903	0.0263648	up	I
SAP18	7.29479	9.0519	1.75711	6.95531e-05	up	7.67789	8.73477	1.05688	0.00466934	up	I
RMDN3	8.86076	10.2403	1.3795	6.95531e-05	up	9.80008	10.3934	0.593293	0.0348752	up	I
SPEN	8.75839	10.6394	1.881	7.03174e-05	up	8.46423	8.87661	0.412382	0.0429539	up	I
C11orf58	7.81832	9.15171	1.33339	7.11768e-05	up	8.17619	8.8284	0.65221	0.00498613	up	I
MYNN	8.0283	9.51291	1.4846	7.59506e-05	up	8.01602	8.48409	0.468074	0.0249048	up	I
PNMA1	7.56043	8.6982	1.13777	8.32088e-05	up	7.32125	7.60598	0.284737	0.0347154	up	I
FNDC3B	7.15972	8.63914	1.47942	8.35086e-05	up	8.51251	9.92098	1.40846	0.00144714	up	I
RAI1	7.47305	8.44357	0.97052	9.79868e-05	up	7.94724	8.26385	0.316609	0.0187006	up	I
LMAN2L	7.5298	8.82961	1.29981	9.82387e-05	up	8.15355	8.7058	0.552245	0.00947642	up	I
ST13	9.44733	11.355	1.90767	9.88484e-05	up	9.84798	10.4157	0.567677	0.0058474	up	I
CCT5	7.03439	8.46056	1.42617	0.000102214	up	7.7669	8.18	0.413104	0.0290065	up	I
FOXP1	7.78963	9.13692	1.34729	0.000104945	up	7.53005	7.97581	0.445754	0.0162756	up	I
CCNT2	7.49737	8.98534	1.48798	0.000105301	up	7.4441	7.83141	0.387317	0.0142474	up	I
PURB	9.19272	10.1378	0.945034	0.000106535	up	9.58462	10.5407	0.956053	0.0185949	up	I
PLAGL2	9.51625	11.1894	1.67314	0.00011133	up	8.58542	9.75048	1.16506	0.00111839	up	I
TMEM150A	6.86498	7.96416	1.09917	0.000113619	up	7.09551	8.30172	1.20621	0.000400531	up	I
MKLN1	8.92572	10.3378	1.41208	0.000119232	up	9.08717	9.65805	0.57088	0.0470598	up	I
GOSR1	7.0276	8.06754	1.03994	0.000119401	up	7.33566	7.6709	0.335235	0.0420292	up	I
RABGGTB	10.1187	11.3423	1.22361	0.000119573	up	9.58129	10.202	0.620673	0.0119357	up	I
CNBP	11.4969	13.3707	1.87386	0.000121501	up	11.1073	11.8323	0.725027	0.00878901	up	I
RPAP2	7.47053	8.77757	1.30704	0.000127305	up	7.72879	8.35284	0.624054	0.0105861	up	I
PLD6	8.33643	10.6993	2.36291	0.000128248	up	9.25521	10.106	0.850761	0.0274065	up	I
HCCS	7.45585	8.78598	1.33014	0.000134089	up	8.04401	8.34649	0.302481	0.0200086	up	I
PDS5A	8.69761	9.6323	0.934689	0.000135302	up	8.92894	9.44077	0.511825	0.01745	up	I
LRRFIP2	8.02197	9.59909	1.57712	0.000140832	up	8.55048	9.1307	0.580217	0.042082	up	I
TRIP4	8.15481	9.12652	0.971716	0.000140832	up	8.56204	9.14544	0.583403	0.0162787	up	I
NCBP2	9.90755	11.453	1.54548	0.000141388	up	10.0295	10.8061	0.776561	0.00604679	up	I
PLXNA1	6.81859	7.94448	1.12589	0.000144141	up	7.27946	8.50647	1.22701	0.00112383	up	I
NCOA3	9.25077	10.3289	1.0781	0.000145364	up	8.36323	9.13298	0.769753	0.0397284	up	I
ITGB1	9.65536	10.8361	1.18077	0.000150714	up	11.2705	11.9175	0.647002	0.01745	up	I
SLC39A14	7.45911	8.64119	1.18209	0.000150714	up	8.537	9.5411	1.00409	0.0410703	up	I
TPRG1L	8.22676	9.61253	1.38577	0.000171146	up	8.45672	8.92708	0.470358	0.0212363	up	I
SNU13	10.4517	11.3569	0.905209	0.000176438	up	10.7007	11.2636	0.562944	0.048297	up	I
CYP20A1	8.4473	9.28654	0.839233	0.000178773	up	8.04065	8.3665	0.32585	0.0227602	up	I
YRDC	9.62302	12.3076	2.68457	0.000183137	up	9.13655	9.79381	0.657268	0.028491	up	I
ANKRD12	8.56041	10.084	1.5236	0.000188188	up	7.97961	8.74509	0.765489	0.00380282	up	I
UFM1	9.17214	11.5909	2.41879	0.000198717	up	8.44772	9.69396	1.24624	0.000143663	up	I
CRBN	9.09282	10.4516	1.35881	0.000219172	up	8.62523	9.63763	1.01239	0.00846966	up	I
IRS2	7.09283	7.87353	0.7807	0.000229489	up	9.52855	10.3794	0.850875	0.0461994	up	I
TMEM251	8.28311	9.33736	1.05426	0.00023552	up	9.114	9.46898	0.354974	0.0378865	up	I
RRN3	8.49387	10.1532	1.65935	0.000255771	up	8.24077	8.76473	0.523961	0.0176582	up	I
IBA57	6.9252	7.89641	0.971211	0.000268583	up	6.93572	7.47542	0.539701	0.00681302	up	I
CYB561D1	8.31893	9.2834	0.964472	0.000269801	up	8.83164	9.4635	0.63186	0.0206494	up	I
MAFG	8.00931	9.36458	1.35527	0.000275138	up	8.83737	9.71371	0.876334	0.00386975	up	I
ADO	8.69714	9.78866	1.09152	0.00027887	up	9.107	10.0668	0.959826	0.0163751	up	I
GTF2F2	9.81851	10.9575	1.139	0.000281691	up	10.3388	10.9167	0.577961	0.0252408	up	I
FAM241A	7.73801	9.5476	1.80959	0.000285118	up	7.62847	8.275	0.646532	0.0160394	up	I
TP53RK	7.58423	8.6065	1.02226	0.000285965	up	7.98771	8.78396	0.796256	0.00466934	up	I
CDV3	10.1021	11.064	0.961896	0.000286883	up	9.8023	10.278	0.47568	0.0418326	up	I
N4BP2L2	7.76145	9.23389	1.47244	0.000292587	up	8.01764	8.86092	0.843287	0.0299828	up	I
TOLLIP	6.90373	7.79367	0.889933	0.000312424	up	7.18063	7.67948	0.498858	0.0402	up	I
CUX1	6.98446	8.33324	1.34878	0.000314252	up	8.01378	8.68309	0.669313	0.0167381	up	I
RAB22A	7.71522	8.93793	1.22271	0.000328068	up	8.20925	8.8209	0.611647	0.0167999	up	I
PRNP	10.3957	11.791	1.39536	0.000334069	up	9.76034	10.9833	1.22298	0.00447482	up	I
PSMD10	10.0694	10.795	0.725583	0.000342882	up	9.89495	10.3357	0.440699	0.0286806	up	I
TP53BP2	8.46006	10.3505	1.89044	0.00034486	up	8.29825	8.82113	0.522883	0.0132425	up	I
CCND1	6.82106	9.67913	2.85807	0.000346625	up	8.35859	9.33491	0.976319	0.00338561	up	I
ANAPC16	7.96876	9.41254	1.44378	0.0003552	up	8.07377	9.30236	1.22858	0.0124096	up	I
MTMR9	7.56555	9.21311	1.64756	0.000357884	up	7.91079	8.38668	0.475886	0.036301	up	I
ORMDL1	10.2758	11.4844	1.20859	0.000364611	up	10.18	11.1253	0.945261	0.00242417	up	I
MGEA5	10.0411	11.2516	1.21046	0.000364611	up	9.53355	10.7104	1.17689	0.0152611	up	I
EP400	7.74762	9.0201	1.27248	0.000364611	up	8.24089	9.07683	0.835936	0.004959	up	I
OGFOD1	9.21786	10.7921	1.57425	0.000364611	up	9.11692	9.82145	0.704539	0.02288	up	I
NORAD	8.99619	9.6522	0.656009	0.000365302	up	9.30759	10.1995	0.89194	0.0238292	up	I
LIPT1	7.351	8.34826	0.997254	0.000366644	up	7.72119	8.10711	0.385914	0.0406967	up	I
NCSTN	9.45227	10.0541	0.601798	0.000375575	up	11.2216	12.1676	0.94595	0.041215	up	I
ZNF252P	7.03403	7.90071	0.866676	0.000375575	up	8.31616	8.93454	0.618377	0.00283433	up	I
CDK6	10.4168	12.2821	1.86531	0.000388618	up	10.8763	11.7551	0.878731	0.0266787	up	I
AKAP8L	7.44239	8.76146	1.31907	0.000389272	up	7.28154	7.80052	0.518975	0.0305023	up	I
TMEM216	8.50671	9.30636	0.799658	0.000397139	up	8.73854	9.56203	0.823487	0.00891512	up	I
JADE2	7.75612	9.0383	1.28219	0.000405457	up	8.38992	9.10474	0.714826	0.0140843	up	I
TMEM39A	7.08307	7.99391	0.910838	0.000407733	up	7.26814	7.63004	0.361895	0.0357975	up	I
ATG5	7.04656	7.89961	0.853047	0.000407781	up	7.74697	8.20319	0.456214	0.0265307	up	I
PIN4	6.77048	7.4638	0.693325	0.000411764	up	6.89447	7.18697	0.292495	0.0236961	up	I
C7orf26	8.31481	9.31209	0.997279	0.000429401	up	8.60638	9.01829	0.411908	0.0236961	up	I
KLF10	6.9086	8.30639	1.39779	0.000442302	up	7.00611	7.39493	0.388819	0.0215615	up	I
TRIM33	8.94132	9.77904	0.837722	0.00045175	up	9.18062	9.68981	0.509196	0.0265307	up	I
STX6	8.1837	8.91454	0.730841	0.000454582	up	7.68547	7.99188	0.306414	0.0364046	up	I
CHURC1	7.28849	9.08689	1.7984	0.00046728	up	7.91673	9.15423	1.2375	0.00997252	up	I
PITHD1	10.3472	11.3192	0.972035	0.00047145	up	8.95845	9.26925	0.310799	0.0476589	up	I
SIRT1	8.61869	9.40565	0.786961	0.000495347	up	7.9878	8.48028	0.492483	0.0192668	up	I
DMWD	7.21373	8.3482	1.13447	0.000504081	up	6.84262	7.07559	0.232973	0.0382619	up	I
YTHDC1	10.144	10.9802	0.836163	0.000521197	up	9.78199	10.1177	0.33568	0.0364252	up	I
TYW1	7.4575	8.3239	0.866395	0.000521197	up	7.78677	8.26815	0.481375	0.0227896	up	I
TMEM259	8.66368	9.62114	0.957463	0.000538595	up	8.73089	9.16016	0.429274	0.0473193	up	I
FAM13B	8.11181	9.37513	1.26331	0.000550885	up	9.14332	10.45	1.30667	0.00407668	up	I
ZNF322	7.42069	8.03061	0.609921	0.000555888	up	7.93993	8.61366	0.673725	0.00437658	up	I
RAB21	8.88793	10.3217	1.43375	0.000565186	up	8.49394	8.97599	0.482054	0.0336103	up	I
LAMP1	9.49366	10.7046	1.21096	0.000568698	up	10.7872	11.233	0.445865	0.0187893	up	I
FOXK1	8.50516	9.25767	0.752509	0.000570545	up	8.73513	9.33336	0.598225	0.00237313	up	I
KIAA0556	7.33852	7.93603	0.597512	0.000573427	up	7.52451	7.86666	0.342152	0.0218777	up	I
BCOR	8.73838	10.5438	1.80542	0.000579287	up	9.19705	9.85939	0.662343	0.0419645	up	I
AZIN1	9.59747	11.2505	1.65308	0.000582851	up	10.6946	11.5866	0.892053	0.0118059	up	I
ELP3	8.59854	9.46996	0.871415	0.0005953	up	8.78076	9.51167	0.730902	0.00619659	up	I
ANKRD11	9.36271	10.332	0.969241	0.000595614	up	8.73488	9.7785	1.04362	0.0049357	up	I
FAM206A	8.03562	9.06969	1.03407	0.000623878	up	8.0923	8.53935	0.447049	0.0249048	up	I
FAR1	7.26437	8.10767	0.843301	0.000638515	up	8.48846	9.61114	1.12268	0.000416597	up	I
PSMA3-AS1	7.03017	7.63899	0.608815	0.000665174	up	7.07316	7.42471	0.351549	0.0104576	up	I
ZMYND11	8.77607	10.1455	1.36945	0.000667173	up	9.99039	10.5917	0.601293	0.0250445	up	I
TMBIM6	11.9285	12.7924	0.863897	0.000674901	up	11.3733	12.572	1.19871	0.0058474	up	I
LRPAP1	8.09488	9.10429	1.00941	0.000695438	up	8.61242	9.33885	0.726437	0.00461573	up	I
PLRG1	10.2155	11.1865	0.970991	0.000714232	up	9.67881	10.4372	0.758357	0.00895069	up	I
SOCS4	7.98156	9.12182	1.14026	0.000725709	up	8.06143	8.4033	0.341871	0.0397284	up	I
MRFAP1L1	10.3506	11.3087	0.958108	0.000752955	up	9.99468	10.6185	0.62384	0.0400452	up	I
HECTD4	7.37535	8.15966	0.784313	0.000753917	up	7.50525	8.0555	0.550252	0.0209432	up	I
CEBPG	9.1326	10.1864	1.0538	0.00076659	up	9.67867	10.7656	1.08693	0.0192668	up	I
DERL1	9.03801	9.78617	0.748164	0.00076659	up	9.73606	10.6786	0.942585	0.00907487	up	I
ANAPC13	10.1351	10.8669	0.731837	0.000769689	up	10.7096	11.2541	0.544453	0.00981604	up	I
RBM39	9.90033	11.2913	1.39095	0.000772625	up	9.67186	10.4161	0.7442	0.0277408	up	I
RIPK1	7.61299	8.43837	0.825376	0.000784962	up	7.23705	7.67283	0.435776	0.0209432	up	I
APPBP2	7.73236	8.74	1.00764	0.000784962	up	8.17744	9.19004	1.0126	0.0132499	up	I
PCF11	7.88528	9.23877	1.35348	0.000795914	up	7.86798	8.60955	0.741574	0.00219996	up	I
ATF5	8.62489	10.0474	1.42254	0.000819395	up	10.3102	12.456	2.14581	0.0131898	up	I
WNK1	9.15337	10.01	0.856653	0.000830418	up	9.66308	10.3378	0.674709	0.0337452	up	I
RNH1	8.39831	9.31341	0.915093	0.000840328	up	9.63423	10.266	0.631785	0.0162175	up	I
ZSWIM7	7.55621	9.00825	1.45204	0.00084151	up	7.89182	8.64835	0.756533	0.00268862	up	I
ANAPC10	9.47027	10.0404	0.57018	0.000846723	up	9.0089	9.5494	0.540501	0.0283906	up	I
UTP14C	7.69046	8.71382	1.02336	0.000883156	up	8.47459	9.21099	0.736396	0.0263564	up	I
LINC00623	8.37735	9.03403	0.656677	0.000892579	up	10.6595	11.3879	0.72847	0.0397611	up	I
PRKAB1	7.83794	8.86269	1.02475	0.00091604	up	7.84167	8.38992	0.548255	0.0473193	up	I
ATF3	9.38617	12.4162	3.03007	0.000932201	up	7.1424	7.88592	0.743523	0.0323731	up	I
MORC2-AS1	7.225	8.39089	1.16589	0.00093374	up	7.37984	7.89571	0.515878	0.00589941	up	I
TAF1L	7.26518	8.12525	0.860069	0.000948462	up	7.33747	7.66538	0.327904	0.0333361	up	I
TRIM44	8.70219	10.1185	1.41634	0.000949294	up	9.08121	9.96521	0.884002	0.00849568	up	I
STXBP3	8.27968	8.97691	0.69723	0.000968368	up	8.9334	9.51317	0.579771	0.0206531	up	I
ZBTB21	8.08504	9.07324	0.988192	0.00097167	up	7.34876	7.89503	0.546278	0.0199105	up	I
CTCF	8.13447	8.70233	0.567858	0.00101607	up	8.15039	8.48109	0.330698	0.0184188	up	I
CC2D1B	7.08044	7.95446	0.874021	0.0010343	up	7.79162	8.32432	0.532694	0.0466435	up	I
RBM5	9.52655	10.7366	1.21005	0.00104141	up	9.62067	9.9807	0.360029	0.0352025	up	I
ATXN1	7.78852	8.78996	1.00144	0.00108884	up	7.56696	8.06165	0.494694	0.039881	up	I
FEM1A	8.6318	10.0525	1.4207	0.0011545	up	9.30742	9.83715	0.529729	0.0149075	up	I
FNIP1	7.86023	8.46101	0.600786	0.00119234	up	8.13495	8.62331	0.488361	0.0227177	up	I
WAPL	7.76418	8.70852	0.944346	0.00119761	up	8.37106	8.76809	0.397037	0.0143894	up	I
PQBP1	9.04782	9.87581	0.827983	0.00125483	up	9.11396	9.60052	0.486559	0.0430315	up	I
ATMIN	6.96826	7.5744	0.606144	0.00126926	up	7.30235	7.66355	0.361193	0.0265307	up	I
C18orf25	9.34132	10.0396	0.69828	0.0012817	up	9.23101	9.63032	0.399308	0.0253518	up	I
RALGAPA1	7.58114	8.50374	0.922607	0.0012817	up	7.31803	7.67818	0.360149	0.0447277	up	I
RNF216	8.42751	8.93047	0.50296	0.0012933	up	9.03968	9.49241	0.452739	0.0141206	up	I
CIRBP	9.08733	11.3632	2.27586	0.0013182	up	10.0026	10.8645	0.861909	0.00823605	up	I
NRBF2	8.61137	9.28726	0.675896	0.00132665	up	8.57506	9.24715	0.672097	0.00163299	up	I
PPP2CB	8.67992	9.64968	0.969764	0.00137779	up	9.10595	9.62624	0.520294	0.0195217	up	I
LSM8	7.501	8.15871	0.657704	0.00140223	up	8.15041	9.3291	1.17869	0.0049357	up	I
UBE2W	7.33417	8.14285	0.808681	0.00143671	up	7.76031	8.3693	0.608988	0.0166104	up	I
TJAP1	9.24585	9.8887	0.642853	0.00146504	up	9.82086	10.5085	0.687639	0.00748885	up	I
LANCL2	6.77484	7.30802	0.533175	0.00146878	up	7.52061	8.15737	0.636761	0.0150899	up	I
RUNX1	7.35882	8.68968	1.33087	0.00148303	up	8.61149	9.39541	0.783918	0.00455743	up	I
HSBP1	8.0338	9.59502	1.56122	0.00149196	up	9.46128	10.1337	0.672412	0.0440497	up	I
SETD2	8.89974	9.78615	0.886408	0.00150929	up	9.15362	9.74158	0.58796	0.0072014	up	I
B3GLCT	6.86447	7.342	0.477524	0.0015127	up	7.17071	7.54993	0.379221	0.038853	up	I
BIN3	6.94071	7.6435	0.702786	0.00151862	up	7.02744	7.49275	0.465312	0.0423639	up	I
PPFIA1	8.48645	9.37041	0.883954	0.00155552	up	8.79001	9.06328	0.273274	0.0376114	up	I
PICALM	8.69534	10.1366	1.44125	0.00156853	up	9.19036	9.62368	0.433317	0.0389974	up	I
BRD2	10.9828	12.3163	1.33341	0.00157795	up	10.4798	10.9218	0.442006	0.0492412	up	I
SPRED2	6.79158	7.25632	0.464744	0.00157795	up	7.58261	8.14842	0.565809	0.0265307	up	I
CPEB2	7.28985	8.17332	0.883474	0.00172952	up	7.72798	8.1745	0.446522	0.00652652	up	I
ZNF830	9.27838	10.0194	0.74106	0.00173622	up	9.44209	9.7439	0.301802	0.0365616	up	I
RBM3	9.42166	10.2587	0.837076	0.00175672	up	10.4255	10.9848	0.559295	0.0197883	up	I
ZHX1	7.00183	7.43371	0.431872	0.00176603	up	7.49355	7.94329	0.449737	0.0252408	up	I
UBE2Q1	7.91914	8.84699	0.927845	0.00182724	up	8.8032	9.25267	0.449469	0.00682934	up	I
FLJ42627	7.01771	7.54636	0.528648	0.00183183	up	7.34133	7.72914	0.387815	0.0188366	up	I
LINC00174	6.92625	7.47792	0.551669	0.00183746	up	7.02367	7.62805	0.604378	0.00835623	up	I
SRSF6	10.6034	11.6392	1.03579	0.00187852	up	11.2653	11.924	0.65872	0.00151409	up	I
SNORA7B	7.92499	8.95815	1.03316	0.00193789	up	7.28162	7.93681	0.655193	0.00861273	up	I
MMGT1	9.43195	10.0364	0.604494	0.00193892	up	10.1634	10.598	0.434637	0.0448338	up	I
AP3M1	8.98629	9.92963	0.943334	0.00200255	up	9.30639	9.93998	0.633586	0.00793547	up	I
POC5	8.27409	9.18426	0.910178	0.00212608	up	8.16021	8.63956	0.479355	0.00630814	up	I
SNX19	7.13579	7.973	0.83721	0.00221203	up	7.28196	7.75227	0.470302	0.0116471	up	I
SLC25A38	7.80657	8.67041	0.863838	0.00226438	up	7.64447	8.32568	0.681212	0.00390475	up	I
MAPK1IP1L	9.18104	10.0082	0.827114	0.00233239	up	8.97612	9.35329	0.377169	0.0259303	up	I
ZNF573	7.07889	8.13481	1.05593	0.00234146	up	7.23964	7.62645	0.386806	0.0236983	up	I
YAE1D1	7.43804	8.31917	0.881131	0.00238271	up	7.85469	8.26082	0.406127	0.0396405	up	I
NPIPB13	11.3091	11.8834	0.574275	0.00238773	up	9.52631	10.265	0.738727	0.0166643	up	I
SLC35A1	8.32016	9.14945	0.82929	0.00252882	up	9.80765	10.3225	0.514843	0.00306487	up	I
TRIM39	8.11297	8.8509	0.737929	0.00253296	up	7.23424	7.59581	0.361573	0.0436269	up	I
RUNX3	11.6046	12.6437	1.03908	0.0025423	up	9.08462	9.48165	0.397024	0.0130248	up	I
HNRNPH3	9.09376	10.356	1.26222	0.00265831	up	8.96085	9.74954	0.788698	0.0150905	up	I
TADA2B	7.30718	8.18723	0.880053	0.00268989	up	7.92287	8.36302	0.440145	0.0079344	up	I
BRPF3	8.27268	9.41335	1.14067	0.00270196	up	8.65934	9.36296	0.703621	0.0107288	up	I
ZBTB48	7.64123	8.41297	0.771739	0.00270523	up	7.79351	8.20271	0.4092	0.0335955	up	I
BASP1	7.68481	9.15006	1.46525	0.00275464	up	11.4011	12.6739	1.27275	0.0288235	up	I
SNX1	7.12961	7.83999	0.710382	0.00277201	up	7.24745	7.76898	0.521534	0.0100122	up	I
QSOX2	8.65154	9.42575	0.774204	0.00279785	up	8.06547	9.80899	1.74352	0.00168165	up	I
RCOR3	7.85101	8.71256	0.861547	0.00282396	up	8.007	8.41328	0.406274	0.0459641	up	I
HIST1H2BK	8.35469	10.0884	1.73366	0.00290145	up	7.70336	8.6548	0.951439	0.0263648	up	I
BTF3L4	8.3114	9.68738	1.37598	0.00294704	up	9.94913	10.8177	0.868621	0.0151543	up	I
LARP1B	8.63764	9.43363	0.795983	0.00294928	up	8.09346	8.48254	0.389084	0.0132425	up	I
COX17	12.1982	12.9439	0.745748	0.00299882	up	11.8656	12.3724	0.50681	0.0465521	up	I
FAM89B	8.04812	8.74021	0.692089	0.0030192	up	7.67742	7.98015	0.302731	0.0123258	up	I
FAM160A2	7.29619	7.85267	0.556475	0.00309699	up	7.46307	7.96962	0.506551	0.0347634	up	I
TRIM8	8.72074	9.14696	0.426223	0.003109	up	9.31921	10.029	0.709821	0.0323219	up	I
FNDC3A	7.8023	8.30605	0.503748	0.00316435	up	7.38244	7.6618	0.279353	0.0336152	up	I
HHLA3	7.15482	7.64137	0.48655	0.00317692	up	6.89596	7.19026	0.294298	0.0460155	up	I
RBM4B	8.30818	8.89332	0.585139	0.00318441	up	8.48643	9.02265	0.536225	0.0142592	up	I
RAB10	10.4181	11.329	0.910909	0.00332967	up	10.7181	11.1527	0.434565	0.0284541	up	I
USP22	7.23824	7.74331	0.505068	0.0033847	up	7.16556	7.45733	0.291771	0.0252408	up	I
DNPEP	8.01436	8.53574	0.521383	0.00341068	up	7.64716	8.01299	0.365831	0.0439726	up	I
COA5	7.92321	9.10624	1.18304	0.00349125	up	8.60711	9.30361	0.696502	0.0197788	up	I
PLPBP	9.91491	10.4643	0.549361	0.00354955	up	10.0452	10.6237	0.578491	0.0114559	up	I
WDR48	8.34675	9.34953	1.00278	0.00359238	up	7.9569	8.38755	0.430654	0.0194953	up	I
PDCD6IP	7.48188	8.17487	0.692988	0.00361002	up	8.48415	9.21538	0.731225	0.0265307	up	I
FBRSL1	6.79904	7.3901	0.591059	0.0036114	up	6.9214	7.36888	0.447476	0.00527586	up	I
PURA	7.8349	8.64225	0.807351	0.00362424	up	8.38007	8.8732	0.493133	0.0378865	up	I
FBXO30	7.35228	7.89327	0.54099	0.00367306	up	8.00079	8.37712	0.376324	0.0267772	up	I
PGAP3	7.44102	8.03774	0.596724	0.00369474	up	8.05426	9.04665	0.992391	0.000831461	up	I
ZCWPW1	7.43745	7.95696	0.519503	0.00381921	up	7.48354	8.36055	0.877015	0.0475416	up	I
C21orf2	7.18131	8.00524	0.823929	0.00389694	up	7.39228	7.87412	0.481839	0.0168202	up	I
SSR4	11.4729	12.2662	0.793207	0.00390274	up	12.0509	12.7068	0.655899	0.0157514	up	I
ZSCAN21	7.29271	8.08724	0.794526	0.00395224	up	7.45031	7.81843	0.368113	0.0261107	up	I
UBAP1	8.95962	9.75686	0.797239	0.00395373	up	8.5522	9.06427	0.512065	0.0147516	up	I
RABEPK	10.0833	10.7244	0.641091	0.00396923	up	9.20764	9.97762	0.769983	0.0279245	up	I
SQSTM1	11.3943	12.662	1.26768	0.00397152	up	10.9878	11.8878	0.899945	0.0198901	up	I
TMEM9B	8.24567	9.08329	0.837625	0.00417695	up	9.53872	10.0507	0.511985	0.0197883	up	I
DNAJB12	7.27991	8.09727	0.817355	0.00424863	up	8.15757	8.64521	0.48764	0.0218864	up	I
WDR83OS	10.3619	10.8985	0.536586	0.00430746	up	10.5117	10.8835	0.37188	0.0132653	up	I
TCTA	6.94268	7.6627	0.720017	0.00431531	up	7.28328	7.78669	0.503412	0.0166104	up	I
GAK	9.83636	10.3523	0.515889	0.00433771	up	9.66489	10.1908	0.52593	0.0106144	up	I
BORCS7	7.42433	8.08399	0.659665	0.00438217	up	8.26392	9.20844	0.944518	0.029541	up	I
ZZZ3	8.4153	9.1466	0.731305	0.00446698	up	8.28116	8.69821	0.417052	0.00425396	up	I
SENP6	8.05974	8.77492	0.715182	0.00469466	up	8.50104	9.46523	0.964199	0.0490006	up	I
TMEM167B	8.58616	9.72198	1.13581	0.00469845	up	8.83813	9.55602	0.717885	0.00412139	up	I
ZNF529	7.80236	8.60872	0.806355	0.00479019	up	7.65475	8.16689	0.512145	0.0152705	up	I
H3F3B	9.293	10.5369	1.24395	0.00490194	up	9.91102	10.6695	0.758464	0.0400226	up	I
PKD2	7.03014	7.54005	0.509912	0.00491783	up	7.39446	7.69021	0.295749	0.0484729	up	I
NECAP1	9.11257	9.99187	0.879298	0.00494663	up	7.78478	8.17702	0.392243	0.0263648	up	I
ZNFX1	8.44699	10.0028	1.55583	0.00497309	up	7.7571	8.09812	0.341023	0.0250445	up	I
OTUD4	7.9416	8.95665	1.01505	0.00502934	up	7.61334	7.9296	0.316256	0.025205	up	I
SIAH1	9.71162	10.1399	0.428312	0.00505821	up	9.70718	10.3735	0.666328	0.0420674	up	I
CD63	9.15107	10.0473	0.896206	0.00513272	up	10.5469	11.4588	0.911854	0.048591	up	I
SLC7A1	9.82216	10.8134	0.991212	0.00522188	up	10.1209	11.4153	1.29434	0.00329375	up	I
IFRD1	8.21433	8.80083	0.586495	0.00533262	up	8.35443	9.1027	0.748264	0.0491746	up	I
ECHDC1	7.73843	8.79609	1.05766	0.0053421	up	8.28536	8.78343	0.498075	0.0283906	up	I
NPIPB9	8.75712	9.75734	1.00023	0.00538666	up	8.73429	9.9376	1.20331	0.0166643	up	I
ATP6AP1	10.0228	10.9035	0.880652	0.00547887	up	11.5977	11.9188	0.321053	0.0321213	up	I
RAP1B	8.71418	9.5121	0.797924	0.00553282	up	8.39796	8.72302	0.325065	0.0208736	up	I
SS18L1	7.82045	8.67762	0.857176	0.0057619	up	8.33651	8.79399	0.457475	0.0254387	up	I
TTC14	7.93608	8.55146	0.615378	0.00577929	up	7.61654	8.34319	0.726652	0.0086208	up	I
ANKRD10	8.08891	8.89031	0.8014	0.00595618	up	7.859	8.39038	0.531373	0.0133218	up	I
SLC23A2	7.0463	7.45334	0.407041	0.00628932	up	7.20638	7.50667	0.300289	0.0173368	up	I
TM2D2	6.85252	7.43533	0.582805	0.00631293	up	7.56213	8.09398	0.531846	0.0135788	up	I
TMX3	7.77974	8.37489	0.595149	0.00640411	up	8.35553	9.34921	0.993685	0.00589941	up	I
PHF20L1	8.48941	9.32008	0.830677	0.006495	up	8.76013	9.43082	0.670692	0.00504306	up	I
RSL24D1	12.4982	13.0805	0.582286	0.00659857	up	12.1942	12.9035	0.709306	0.0430098	up	I
NFYC	8.20071	8.86518	0.664473	0.0067172	up	10.8734	11.2746	0.401168	0.0187741	up	I
IFT27	7.54375	7.99202	0.448276	0.00702446	up	7.88948	8.50108	0.611607	0.00341338	up	I
FAM129A	8.41765	9.83162	1.41398	0.00725196	up	8.87646	9.71899	0.842525	0.0130234	up	I
TLE4	7.37188	8.0111	0.639217	0.00725196	up	9.03065	9.58722	0.556571	0.0165471	up	I
AHI1	7.18786	7.58059	0.392735	0.00725368	up	7.13536	7.50134	0.365986	0.034715	up	I
TOX4	7.74757	8.33327	0.585704	0.00727364	up	7.56227	8.13527	0.572997	0.00711464	up	I
DENR	10.0696	10.8495	0.779912	0.00739549	up	9.78677	10.3628	0.576074	0.00337426	up	I
GAS6-AS1	6.88136	7.33969	0.458322	0.00740308	up	6.98531	8.25885	1.27353	0.00601081	up	I
PCMT1	10.4158	11.06	0.644186	0.00743996	up	10.5489	10.9893	0.440413	0.0439312	up	I
KIAA0232	6.85681	7.20172	0.34491	0.0075923	up	7.35558	7.7746	0.419023	0.0463622	up	I
ATF4	13.0082	13.4872	0.478988	0.00768477	up	12.9303	13.3286	0.398312	0.0366243	up	I
PEA15	9.33523	10.2758	0.940601	0.00787327	up	10.5896	11.2507	0.661114	0.0466165	up	I
THAP6	7.36936	7.96761	0.598255	0.00787561	up	7.50766	7.99073	0.483063	0.0312447	up	I
GGNBP2	9.5173	9.94083	0.423539	0.00804938	up	9.11229	9.66853	0.556243	0.0437554	up	I
MBNL1	10.2753	11.1228	0.847576	0.00811696	up	10.7302	11.0853	0.355171	0.0400038	up	I
MAT2A	10.6318	11.5828	0.950981	0.00839316	up	10.8183	11.6209	0.802617	0.0455555	up	I
PUM2	9.07495	9.50977	0.434823	0.00861111	up	9.00245	9.72559	0.723136	0.0179142	up	I
RAB11FIP2	7.65205	8.14039	0.488338	0.0086904	up	7.99734	8.62637	0.629025	0.0154408	up	I
IKZF3	7.17445	7.73809	0.56364	0.00893903	up	7.04754	7.29773	0.250198	0.0283322	up	I
EXOC2	8.63557	9.73326	1.09768	0.00919615	up	7.22107	7.57489	0.353824	0.0466165	up	I
HSPA5	7.87636	8.5089	0.632542	0.00922254	up	8.30229	9.94404	1.64174	0.000831461	up	I
RWDD4	7.80198	8.51613	0.714146	0.00923485	up	8.32005	8.5861	0.266051	0.042225	up	I
SEC16A	9.0443	9.74349	0.699187	0.00938135	up	9.31504	9.81133	0.496294	0.0388408	up	I
GCC1	8.46657	9.21395	0.74738	0.0094895	up	8.43574	9.54467	1.10893	0.000479801	up	I
TXNDC9	7.93196	8.94805	1.01609	0.00961554	up	8.29211	8.99571	0.703598	0.00718925	up	I
SEPHS1	8.43384	9.51007	1.07622	0.00976502	up	9.71671	10.3155	0.59883	0.0352025	up	I
ATXN10	6.9368	7.30057	0.36377	0.00982343	up	7.4645	7.73511	0.270615	0.0472801	up	I
TMEM33	8.30794	9.41724	1.1093	0.0102231	up	9.13245	9.52066	0.388216	0.0444233	up	I
GLTP	10.2535	10.9004	0.646932	0.0104325	up	8.95675	9.47582	0.51907	0.00659098	up	I
EPS15	7.27041	7.94894	0.678527	0.0110033	up	7.71146	8.56661	0.855147	0.0072014	up	I
ZMAT3	8.44763	10.4774	2.02973	0.0110647	up	8.04439	9.12278	1.07839	0.0058688	up	I
PPP1R11	10.8815	11.6798	0.798308	0.011112	up	9.44505	9.92809	0.483036	0.00546107	up	I
HGS	9.65044	10.1622	0.511751	0.0115067	up	10.0564	10.3685	0.312125	0.0466032	up	I
CEP19	7.28131	7.79124	0.509934	0.0116983	up	7.59591	8.43239	0.836475	0.0314329	up	I
MORC3	7.47433	8.08938	0.615046	0.01202	up	7.36872	7.75335	0.384631	0.033422	up	I
AIMP2	9.42059	10.7943	1.37366	0.0120868	up	10.7198	11.4212	0.701422	0.0199915	up	I
LINC01184	7.04339	7.49192	0.448531	0.0126503	up	7.01661	7.36701	0.350405	0.0442088	up	I
YTHDF3	8.05174	8.54579	0.494045	0.0129992	up	8.15878	8.45959	0.300805	0.039963	up	I
ARRDC4	6.66865	7.2017	0.533054	0.0130601	up	6.90857	7.28099	0.372425	0.00973666	up	I
PPP1R2	9.02265	9.50537	0.482722	0.0137008	up	8.15758	8.79199	0.634416	0.0265307	up	I
GFOD1	8.06322	8.80983	0.74661	0.0137925	up	7.30913	8.21449	0.905362	0.00401547	up	I
NKTR	8.92756	9.60247	0.674903	0.0138879	up	8.32797	8.98217	0.654203	0.00884557	up	I
OS9	7.1748	7.53068	0.355883	0.0139953	up	7.56277	8.03037	0.467595	0.0208448	up	I
SAYSD1	7.51258	7.7815	0.268925	0.0141622	up	7.57467	8.19342	0.618744	0.00802023	up	I
BCAR3	6.84223	7.23187	0.389639	0.0143213	up	7.636	8.9915	1.3555	0.00727248	up	I
POFUT2	8.48086	9.4425	0.961635	0.0149688	up	7.96809	8.4534	0.485302	0.0455765	up	I
OVGP1	7.39684	8.44583	1.04899	0.0152208	up	6.90086	7.30512	0.404266	0.0188366	up	I
ERLIN1	7.25173	7.57747	0.325736	0.0153846	up	8.16906	8.85421	0.68515	0.0114542	up	I
LRRC8D	7.393	7.74078	0.347779	0.0153846	up	7.83175	8.37256	0.540812	0.048251	up	I
SNORD31	7.98956	8.65984	0.670277	0.0156246	up	7.33287	7.63921	0.306333	0.0190412	up	I
ITFG1	8.51556	8.9158	0.400239	0.0158577	up	9.58527	10.3968	0.811497	0.0131484	up	I
MOAP1	8.3586	8.61724	0.258643	0.0162402	up	7.66932	8.39191	0.722598	0.0194347	up	I
PKD1	6.86376	7.4733	0.609543	0.0168703	up	6.96658	7.49857	0.531987	0.00867902	up	I
ZNF428	9.21131	10.0643	0.852947	0.0168773	up	10.5725	11.3676	0.795104	0.00855238	up	I
TOGARAM1	7.02949	7.51266	0.483167	0.017029	up	7.27647	7.66892	0.392441	0.0483559	up	I
TOB2	7.69456	8.55629	0.861727	0.0170926	up	7.65317	8.17317	0.520001	0.029822	up	I
STK40	9.75812	10.1695	0.41143	0.017267	up	9.03516	9.83589	0.800732	0.00164453	up	I
UBLCP1	8.58396	9.30282	0.718857	0.0175245	up	9.22356	9.68655	0.462991	0.0129871	up	I
TRIM13	6.95686	7.52673	0.569875	0.0176184	up	7.94953	8.29957	0.350041	0.0317193	up	I
SNHG15	10.9218	12.393	1.47115	0.017634	up	9.0503	9.54553	0.495236	0.0345427	up	I
ABR	9.09006	9.39715	0.307089	0.0179678	up	9.70326	10.161	0.457727	0.0377357	up	I
SECISBP2L	7.81353	8.56585	0.752321	0.0181391	up	7.59717	8.15137	0.554204	0.0294166	up	I
ZNF319	7.78851	8.32151	0.533001	0.0182438	up	8.15484	8.60651	0.451675	0.00841135	up	I
ZFAS1	12.5287	13.3519	0.823233	0.0182797	up	11.9445	12.7828	0.838354	0.0265307	up	I
USP14	7.64812	8.15724	0.50912	0.0184978	up	7.63179	8.11592	0.484129	0.0354929	up	I
RNFT1	7.98885	8.4647	0.475849	0.0185495	up	8.31045	8.87317	0.562724	0.00380775	up	I
SLC39A9	7.05216	7.31108	0.258916	0.0187994	up	7.15451	7.53919	0.384682	0.0122897	up	I
POGLUT1	8.43544	9.05747	0.622032	0.0205536	up	8.64605	9.86942	1.22338	0.000912875	up	I
ACTR10	9.06161	9.70036	0.63875	0.0206232	up	9.33568	9.79143	0.455748	0.0347154	up	I
COX20	8.97963	9.67558	0.695954	0.0216599	up	9.65514	10.0074	0.352221	0.042525	up	I
SNRNP35	7.96966	8.44329	0.47363	0.0219441	up	7.92039	8.23065	0.310259	0.0175163	up	I
RXRB	9.13496	9.74282	0.607853	0.0223997	up	9.11005	9.52308	0.413033	0.0147516	up	I
SUSD6	9.06994	9.35937	0.289431	0.0226304	up	7.61282	8.35501	0.742189	0.0352468	up	I
SNRPB2	11.8573	12.3194	0.462069	0.0226324	up	11.2793	11.5926	0.313281	0.0357975	up	I
GOLGA7	10.3688	10.7598	0.391007	0.0234942	up	10.6209	11.2174	0.59649	0.0217347	up	I
LAPTM4A	8.05009	8.47401	0.423926	0.0236556	up	7.72617	8.24474	0.518564	0.025913	up	I
LOC100506548	8.19745	8.75477	0.55732	0.0240107	up	7.92091	8.44677	0.525858	0.0238022	up	I
CNP	6.79904	7.03448	0.235441	0.0242345	up	6.82368	7.06996	0.246287	0.0357975	up	I
COPB1	10.4274	10.9164	0.488949	0.0247028	up	10.086	11.1412	1.05516	0.00256674	up	I
ZNF627	7.17803	7.46943	0.291406	0.0248568	up	7.78524	8.30684	0.521601	0.0243031	up	I
ZFAND3	7.48068	8.01802	0.537348	0.0250433	up	7.78913	9.00522	1.21609	0.000988799	up	I
CCNL1	9.70373	10.399	0.695232	0.0256646	up	8.47369	9.15865	0.684953	0.0470703	up	I
FNBP4	10.0139	10.7761	0.762133	0.0257576	up	8.81887	9.37332	0.554449	0.0227985	up	I
PAK2	9.00163	9.30388	0.302251	0.026831	up	9.69253	10.0611	0.368619	0.0202673	up	I
MPLKIP	8.86138	9.36318	0.501795	0.0274311	up	9.14367	9.58627	0.442599	0.00947642	up	I
CAMK1D	7.37312	7.86134	0.488219	0.0274437	up	7.75481	8.34426	0.589447	0.0117279	up	I
PEX11B	9.10528	9.68908	0.583801	0.0291453	up	9.85845	10.1556	0.297143	0.0313956	up	I
DUSP28	7.89668	8.40616	0.509484	0.0307304	up	8.19857	8.82987	0.631294	0.00784279	up	I
HNRNPK	11.3193	12.0035	0.684193	0.0322187	up	11.331	11.7157	0.384661	0.0499881	up	I
LOC100133920	7.99327	8.33932	0.346043	0.0329023	up	7.77344	8.5594	0.78596	0.00752169	up	I
KLHL42	7.41541	7.79038	0.374979	0.0337973	up	8.40204	8.81631	0.414268	0.025979	up	I
DGKQ	7.41617	7.85728	0.441108	0.0338737	up	7.9045	8.69438	0.789883	0.00929042	up	I
DNAJC10	7.92616	8.55093	0.624769	0.0347217	up	8.13282	8.98703	0.854216	0.0147516	up	I
FAM222B	7.83062	8.2688	0.438184	0.0351613	up	7.6455	7.89427	0.248772	0.031307	up	I
WDR6	9.66791	9.98628	0.318366	0.0358386	up	9.31198	9.80392	0.491934	0.00436005	up	I
BTG1	12.992	13.5358	0.543753	0.036599	up	10.8283	11.7633	0.935062	0.0379156	up	I
ZNF302	8.58708	9.38554	0.798464	0.0368142	up	7.83261	8.43987	0.607261	0.0242775	up	I
PRELID3B	9.85201	10.181	0.328945	0.0369648	up	9.2273	9.58567	0.358372	0.0414156	up	I
DOK1	6.82388	7.09675	0.272871	0.0375583	up	6.89355	7.23785	0.344302	0.0155224	up	I
ACYP2	7.59657	8.23134	0.63477	0.0376701	up	7.813	8.89615	1.08315	0.00390008	up	I
RCN1	8.92494	9.69368	0.768738	0.0381067	up	9.80384	11.0991	1.2953	0.000444869	up	I
TMEM168	7.11501	7.53786	0.422858	0.0384322	up	7.20851	7.62311	0.414598	0.0317944	up	I
ZNF671	7.74753	8.1793	0.431773	0.0384383	up	7.45126	7.78729	0.336029	0.0480849	up	I
SMIM11A	8.47861	9.00158	0.522972	0.0395212	up	8.61188	9.05982	0.447946	0.00736912	up	I
MED17	6.93882	7.25162	0.312796	0.0399971	up	6.87553	7.10788	0.23235	0.0493127	up	I
CHMP4A	10.166	10.5401	0.374137	0.0400295	up	9.30606	9.95726	0.651194	0.0165633	up	I
PPP1R15A	10.9615	12.7802	1.81869	0.0400591	up	8.69168	9.93129	1.23961	0.0153123	up	I
PPP2R5A	8.34698	8.5759	0.228923	0.0406143	up	7.80512	8.29644	0.491316	0.00279885	up	I
NT5C2	9.03016	9.50118	0.471016	0.0411386	up	9.85564	10.5028	0.647169	0.0126911	up	I
PYGB	7.67425	8.0588	0.38455	0.0420407	up	8.26744	9.13517	0.867738	0.00109553	up	I
CALCOCO2	7.12781	7.37021	0.242394	0.0422199	up	7.47624	8.22171	0.745473	0.0294166	up	I
EEF1D	11.3448	11.8159	0.471139	0.0426893	up	11.167	11.9373	0.770293	0.0186523	up	I
TRIM68	7.97339	8.41393	0.440541	0.0445437	up	7.26311	7.6575	0.39439	0.0265307	up	I
JAK1	8.99692	9.28163	0.284705	0.0448006	up	7.38422	7.68208	0.297862	0.0323219	up	I
MTRR	8.52257	9.22216	0.699589	0.0458012	up	9.67723	10.4446	0.767357	0.00425396	up	I
PLPP5	7.72678	8.20142	0.474648	0.0462735	up	7.61045	7.97668	0.366228	0.0234202	up	I
C2orf42	8.02102	8.32303	0.302016	0.0469614	up	7.59944	7.96657	0.367133	0.0250445	up	I
C6orf120	6.89369	7.22471	0.331022	0.0469633	up	7.50282	8.19166	0.688837	0.036301	up	I
FAM120C	6.80248	7.08044	0.277961	0.0496037	up	7.09825	7.36283	0.264584	0.0277408	up	I
PLOD3	8.53015	8.91417	0.384017	0.049629	up	10.4595	10.9408	0.481296	0.0272862	up	I
TMEM127	7.00526	7.34938	0.34412	0.0499268	up	7.21385	7.57168	0.357828	0.0401123	up	I
DLGAP5	10.2919	6.72403	-3.5679	1.78984e-06	down	9.97699	7.27698	-2.70001	4.45047e-05	down	II
CCNB2	10.9318	6.7381	-4.19368	1.78984e-06	down	11.0789	8.91795	-2.16094	0.000143663	down	II
AURKA	10.9119	6.8973	-4.01455	2.16794e-06	down	10.8773	9.12432	-1.75298	0.000126355	down	II
UBE2C	11.6802	6.76503	-4.91514	2.26861e-06	down	11.0269	8.28993	-2.73702	0.000143663	down	II
TOP2A	11.4805	6.82669	-4.65383	2.30944e-06	down	11.546	9.16627	-2.37968	0.000831461	down	II
AURKB	10.217	6.65406	-3.56292	2.44505e-06	down	8.68709	6.90509	-1.782	0.000143663	down	II
CEP55	10.2099	6.75236	-3.45757	5.45882e-06	down	9.85145	7.5048	-2.34665	0.000389272	down	II
CDC20	11.6783	6.94654	-4.73173	6.03235e-06	down	12.9714	10.093	-2.87841	0.00117731	down	II
CDCA5	11.3664	6.82173	-4.54467	6.10644e-06	down	10.6323	8.58915	-2.04314	0.000416597	down	II
TTK	9.43932	6.81569	-2.62363	6.10644e-06	down	9.79228	8.11587	-1.67642	0.00139937	down	II
KIF20A	9.65177	6.73327	-2.91851	6.10644e-06	down	9.50073	7.02692	-2.47382	4.45047e-05	down	II
NUSAP1	10.8057	6.93655	-3.86917	6.10644e-06	down	11.0157	8.75764	-2.2581	0.000391142	down	II
HJURP	9.86038	6.74378	-3.1166	6.33753e-06	down	8.86453	7.29962	-1.56492	0.000538224	down	II
UBE2T	10.7538	7.37907	-3.37471	6.33753e-06	down	9.92828	8.84508	-1.0832	0.00197258	down	II
CDKN3	10.4757	6.78323	-3.69249	6.33753e-06	down	10.7195	7.86876	-2.85074	4.45047e-05	down	II
TYMS	11.9698	7.15862	-4.8112	6.33753e-06	down	12.3465	10.6213	-1.72517	0.000302161	down	II
MAD2L1	10.5141	7.60995	-2.90411	6.33753e-06	down	10.405	8.94952	-1.45547	0.00111384	down	II
CENPN	10.0373	7.44646	-2.59082	6.33753e-06	down	9.80069	8.38575	-1.41494	0.00386402	down	II
IDH2	9.62469	7.0826	-2.54209	7.12184e-06	down	10.3716	9.56956	-0.802078	0.0214442	down	II
KIFC1	9.78331	6.73817	-3.04514	8.35595e-06	down	10.1353	7.81365	-2.32165	0.000371761	down	II
CARHSP1	10.4826	7.87012	-2.61246	8.35595e-06	down	10.3286	9.6512	-0.677403	0.0165471	down	II
PSRC1	8.49876	6.59005	-1.90871	8.45257e-06	down	9.4259	7.1529	-2.27301	0.0016356	down	II
BUB1	10.0012	6.68548	-3.31573	8.49373e-06	down	9.66189	7.44882	-2.21307	0.000165912	down	II
TACC3	9.26291	7.23285	-2.03006	8.52139e-06	down	9.07534	7.29291	-1.78243	0.000196955	down	II
STIL	8.93891	6.94702	-1.9919	8.52139e-06	down	9.20345	8.06788	-1.13557	0.00359434	down	II
MELK	9.84958	6.84481	-3.00477	8.52139e-06	down	9.58805	7.72804	-1.86002	0.000422295	down	II
CDK1	10.8906	6.84053	-4.05006	8.52139e-06	down	10.8148	8.93189	-1.88291	0.000547157	down	II
FANCI	9.20926	6.77346	-2.4358	8.52139e-06	down	8.94572	7.73525	-1.21047	0.00175642	down	II
PCLAF	11.6754	6.78886	-4.88654	1.02823e-05	down	12.2239	10.7556	-1.46821	0.00330171	down	II
ASPM	9.98464	6.72416	-3.26048	1.11957e-05	down	9.19572	7.26088	-1.93484	8.15466e-05	down	II
NDC80	9.34139	6.97016	-2.37123	1.2846e-05	down	9.4766	7.59737	-1.87923	0.000416597	down	II
HMGB2	11.904	8.81982	-3.08419	1.34265e-05	down	11.4677	10.8427	-0.624974	0.00913335	down	II
CDCA3	8.89474	6.68872	-2.20602	1.34265e-05	down	8.21369	6.79445	-1.41924	0.00253804	down	II
RACGAP1	10.0155	7.43195	-2.58357	1.34265e-05	down	9.51154	7.59405	-1.91749	0.000240881	down	II
NIPSNAP1	9.39985	7.04834	-2.35152	1.34265e-05	down	9.31284	8.54496	-0.767879	0.00817084	down	II
NUF2	8.81595	6.81223	-2.00373	1.35487e-05	down	8.86268	7.2463	-1.61639	0.000422295	down	II
CDCA2	8.23647	6.74113	-1.49534	1.50209e-05	down	8.31939	6.91797	-1.40142	0.000196955	down	II
PRR11	8.80299	6.67406	-2.12892	1.50309e-05	down	8.61614	7.16877	-1.44737	0.0111192	down	II
EXO1	8.86665	6.70845	-2.1582	1.55974e-05	down	8.95952	7.5012	-1.45832	0.00384584	down	II
NEK2	9.83476	6.72225	-3.11251	1.56566e-05	down	8.77744	7.1001	-1.67734	0.000126355	down	II
POC1A	9.38235	6.92102	-2.46133	1.59395e-05	down	10.3093	9.22149	-1.08785	0.00272215	down	II
KIF2C	10.0145	6.72514	-3.28931	1.5977e-05	down	9.24009	7.43599	-1.8041	0.000416597	down	II
PRC1	10.4963	7.06525	-3.43101	1.5977e-05	down	11.1994	8.99508	-2.20436	9.621e-05	down	II
CCNA2	10.7529	6.88845	-3.86445	1.5977e-05	down	10.2781	7.62801	-2.65013	0.000627103	down	II
CCDC34	10.1796	6.9726	-3.20699	1.6305e-05	down	10.0282	8.55227	-1.47595	0.0077639	down	II
GALK1	10.5331	8.38861	-2.14444	1.91488e-05	down	10.8789	10.4963	-0.382583	0.0277408	down	II
CDC25C	8.34172	6.67464	-1.66708	1.95787e-05	down	8.21295	6.97652	-1.23643	0.000511253	down	II
CENPA	9.24481	6.75117	-2.49364	2.02305e-05	down	9.71897	7.35839	-2.36058	0.000196955	down	II
SLC37A4	9.92809	7.67372	-2.25436	2.08726e-05	down	9.28481	8.50832	-0.776487	0.0385355	down	II
PLK4	9.6413	6.95186	-2.68944	2.20789e-05	down	9.41434	7.9997	-1.41463	0.00105451	down	II
ZWINT	8.90569	6.89008	-2.01561	2.20789e-05	down	10.3511	8.34424	-2.00686	0.000782162	down	II
TROAP	8.87955	6.82954	-2.05001	2.20789e-05	down	8.39341	7.14416	-1.24925	0.000278567	down	II
CHEK1	9.75608	7.10476	-2.65132	2.28188e-05	down	8.61394	7.55457	-1.05936	0.00840813	down	II
MYL6B	10.9322	8.38781	-2.54441	2.29803e-05	down	10.2865	9.71561	-0.570856	0.0332083	down	II
SGO1	9.14599	6.69709	-2.4489	2.33177e-05	down	8.62989	7.33086	-1.29903	0.00206325	down	II
ECT2	8.98554	6.77879	-2.20676	2.39167e-05	down	8.99033	7.91737	-1.07295	0.00338561	down	II
LTA4H	11.9268	10.3438	-1.58301	2.51789e-05	down	10.0446	9.15939	-0.885201	0.0141206	down	II
PTTG1	12.0708	9.33654	-2.73422	2.6472e-05	down	11.669	9.21088	-2.45812	0.000196955	down	II
SCD	11.9668	8.13553	-3.83128	2.66935e-05	down	12.734	11.4398	-1.29415	0.0382619	down	II
FDFT1	11.7484	9.81311	-1.93534	2.8844e-05	down	11.9089	10.5043	-1.40462	0.000520937	down	II
POLQ	9.20585	6.79429	-2.41157	2.8844e-05	down	8.90032	7.72738	-1.17294	0.0142238	down	II
FOXM1	7.99762	6.78882	-1.2088	2.9126e-05	down	7.89624	6.9322	-0.964035	0.00136468	down	II
CENPE	9.18559	7.00819	-2.1774	2.92288e-05	down	8.98704	7.36198	-1.62507	0.00111384	down	II
TPX2	9.21909	6.83189	-2.3872	2.95713e-05	down	9.10295	7.546	-1.55695	0.000584316	down	II
GPI	12.0073	9.35074	-2.65657	3.00068e-05	down	10.1217	9.48061	-0.641085	0.0112845	down	II
CDCA8	9.26865	6.76835	-2.5003	3.00068e-05	down	8.59654	7.23846	-1.35808	0.000303629	down	II
CDC45	10.6647	6.83687	-3.82783	3.02534e-05	down	10.4056	8.70217	-1.70339	0.00206325	down	II
FAM72D	9.03473	6.68053	-2.35419	3.07485e-05	down	8.84868	7.60732	-1.24137	0.000422295	down	II
EIF2AK1	11.1764	9.7067	-1.4697	3.07485e-05	down	11.3517	10.7829	-0.568815	0.00686712	down	II
CKS1B	11.8167	9.26153	-2.55517	3.11826e-05	down	12.0174	10.8352	-1.18223	0.00672647	down	II
PCCB	10.4609	9.16697	-1.29392	3.44881e-05	down	10.6861	10.0722	-0.613919	0.0336103	down	II
C1orf112	8.63722	7.27478	-1.36244	3.63161e-05	down	7.81225	7.11664	-0.695605	0.0263648	down	II
FAM111A	10.4793	8.03327	-2.44601	3.65032e-05	down	10.7631	9.86629	-0.896817	0.00253804	down	II
NCAPD2	10.2397	7.32615	-2.91359	3.74054e-05	down	9.69458	7.86013	-1.83445	0.00279885	down	II
NCAPG	10.2587	6.74083	-3.51783	3.74054e-05	down	9.91295	7.64517	-2.26778	0.000408303	down	II
C17orf53	9.32497	6.91632	-2.40865	3.93874e-05	down	8.99212	7.87923	-1.11289	0.00498613	down	II
CENPW	9.97092	7.00469	-2.96623	4.59758e-05	down	10.4647	9.03118	-1.43348	0.00206802	down	II
KIF23	8.59205	6.78918	-1.80287	4.89374e-05	down	9.01998	7.21857	-1.8014	0.000253016	down	II
SNRPA	9.93452	8.1988	-1.73572	4.93507e-05	down	9.30429	8.17892	-1.12538	0.000679546	down	II
RNASEH2A	8.72123	7.40437	-1.31686	4.99008e-05	down	8.69285	8.17343	-0.519418	0.0291434	down	II
DHFR	10.3444	7.03721	-3.30715	5.14527e-05	down	9.18015	8.0536	-1.12655	0.000831461	down	II
ACAA2	9.90326	8.05255	-1.8507	5.14527e-05	down	9.00564	8.38435	-0.621282	0.0372865	down	II
WDR54	11.9076	8.18212	-3.72553	5.22509e-05	down	9.58114	7.78033	-1.80081	0.00275906	down	II
ANLN	7.85324	6.69372	-1.15951	5.35244e-05	down	8.78161	7.34273	-1.43888	0.000627103	down	II
POLD1	8.59048	6.96616	-1.62433	5.55189e-05	down	8.15568	7.5068	-0.648877	0.00517792	down	II
CBX5	9.16336	7.54724	-1.61612	5.55596e-05	down	9.1432	8.81197	-0.331229	0.025913	down	II
CENPK	9.17566	7.38552	-1.79014	5.62132e-05	down	9.15221	8.39075	-0.761464	0.00279885	down	II
NCAPG2	9.00459	6.98821	-2.01638	5.81354e-05	down	9.36255	7.98437	-1.37818	0.00222422	down	II
KIF11	8.9574	6.80632	-2.15108	6.09427e-05	down	9.28994	7.47952	-1.81042	0.000416597	down	II
GNA15	11.3322	8.40875	-2.92347	6.09427e-05	down	9.48183	8.77094	-0.71089	0.0211919	down	II
PTTG3P	11.2927	8.45264	-2.84003	6.23159e-05	down	10.9997	8.42587	-2.57386	0.000143663	down	II
FBXO5	10.031	8.5867	-1.44426	6.37994e-05	down	10.5082	8.52148	-1.98672	0.000416597	down	II
STMN1	10.0808	7.60497	-2.4758	7.14232e-05	down	10.3088	8.59427	-1.71451	9.25768e-05	down	II
FDPS	9.41302	7.89125	-1.52177	7.14232e-05	down	9.91559	8.35605	-1.55954	0.00101379	down	II
CKAP2	8.59003	7.16451	-1.42552	7.20283e-05	down	9.24703	8.47094	-0.776084	0.0051538	down	II
MND1	9.2982	6.8561	-2.4421	7.29886e-05	down	9.67545	8.04643	-1.62903	0.00668263	down	II
H2AFJ	9.8623	8.52726	-1.33503	7.48084e-05	down	9.877	9.32536	-0.551641	0.0106959	down	II
PARPBP	8.67554	6.75336	-1.92219	7.63179e-05	down	8.81638	7.67374	-1.14264	0.0073167	down	II
SNRNP25	9.53347	8.26622	-1.26725	7.83361e-05	down	10.5675	8.90747	-1.66004	0.0337638	down	II
RCSD1	8.46452	7.05208	-1.41244	8.35086e-05	down	7.45313	7.08601	-0.367118	0.0324492	down	II
GPSM2	8.29613	7.03507	-1.26106	8.4729e-05	down	9.30676	7.68737	-1.61938	0.00271827	down	II
BLM	8.71422	7.22676	-1.48746	8.90592e-05	down	8.80859	7.79602	-1.01257	0.0147709	down	II
DONSON	8.8277	7.46938	-1.35832	8.90592e-05	down	8.39094	7.75604	-0.634898	0.0342183	down	II
MAP4K2	11.0499	8.91199	-2.13793	9.54677e-05	down	10.1	9.48798	-0.612048	0.0414782	down	II
EBP	10.4069	8.20344	-2.20343	0.00010331	down	9.89031	8.48052	-1.40979	0.00328242	down	II
PIF1	7.95602	6.87688	-1.07914	0.000104945	down	7.17902	6.81836	-0.360661	0.0147516	down	II
RAD51AP1	9.5141	7.06778	-2.44632	0.000104945	down	9.54969	7.93017	-1.61952	0.000627103	down	II
RRM1	11.7664	9.55431	-2.2121	0.000107838	down	11.5776	10.1547	-1.42288	0.00175642	down	II
MCM2	9.65802	7.83733	-1.82068	0.000111175	down	9.21439	8.07425	-1.14013	0.00436005	down	II
KIF15	8.39836	6.83664	-1.56172	0.00011133	down	8.41951	7.24018	-1.17933	0.000782162	down	II
TMEM106C	10.277	8.7423	-1.53469	0.00011133	down	9.96275	8.57205	-1.3907	0.000196955	down	II
TCTEX1D2	9.8031	7.98194	-1.82116	0.000111863	down	9.1599	8.36078	-0.799119	0.00834209	down	II
SHMT1	9.14025	7.50729	-1.63295	0.00011481	down	8.51991	8.0566	-0.463312	0.0205744	down	II
RAD54L	8.39349	6.84228	-1.55122	0.00011791	down	8.59298	7.43299	-1.15999	0.00235343	down	II
INCENP	8.6477	6.88826	-1.75944	0.000118438	down	8.27677	6.98799	-1.28878	0.000371761	down	II
SLC26A6	9.1386	7.4593	-1.6793	0.000124144	down	9.72865	9.41065	-0.317994	0.0316914	down	II
ATAD2	9.33158	7.36719	-1.96439	0.000124144	down	9.31331	8.33276	-0.980541	0.00206325	down	II
CENPH	8.73647	7.26324	-1.47323	0.00012462	down	7.92349	7.26738	-0.656111	0.00313502	down	II
COA1	10.1229	8.90638	-1.21656	0.000126974	down	10.4036	9.36598	-1.03762	0.000627103	down	II
FANCD2	8.99066	7.04546	-1.9452	0.000135302	down	9.00251	8.45543	-0.547081	0.0475981	down	II
CENPL	8.37259	7.22828	-1.14431	0.000140627	down	8.05258	7.19423	-0.85835	0.0123949	down	II
SGO2	8.79949	6.9337	-1.8658	0.000144686	down	8.30366	7.55575	-0.747903	0.00259508	down	II
MPC2	10.1331	8.92739	-1.20572	0.000145043	down	9.18807	8.59211	-0.595963	0.00590714	down	II
MAP4K1	10.8899	9.64035	-1.2496	0.000150369	down	7.96036	7.34193	-0.61843	0.017489	down	II
PLAC8	10.829	8.12843	-2.70061	0.000150714	down	12.2117	10.6797	-1.532	0.00380282	down	II
CCNB1	8.79999	6.90922	-1.89078	0.000150714	down	9.19911	7.29591	-1.90321	8.15466e-05	down	II
PGK1	13.0716	11.7158	-1.35581	0.000150987	down	12.4949	11.8995	-0.595445	0.0346736	down	II
CDK2	10.4211	8.85796	-1.56311	0.000157826	down	9.94258	9.38935	-0.553234	0.0121745	down	II
DPYSL2	9.78503	7.76823	-2.01681	0.000158959	down	10.8797	9.94626	-0.933403	0.0197788	down	II
CENPO	7.58701	6.73509	-0.851918	0.00016563	down	7.44506	6.89339	-0.551665	0.0338119	down	II
PRKCH	10.9294	9.74068	-1.18868	0.000166827	down	8.05049	7.52856	-0.521922	0.0223459	down	II
BORA	9.44147	8.01492	-1.42655	0.000169982	down	9.37108	8.40913	-0.96195	0.00237937	down	II
TECR	10.673	9.56886	-1.10417	0.000169982	down	11.748	11.0586	-0.689435	0.0162175	down	II
KNSTRN	8.51741	7.48272	-1.03469	0.000175658	down	8.80645	7.51341	-1.29304	0.00390008	down	II
FAM72B	8.62863	7.18237	-1.44626	0.000188188	down	8.71351	7.71452	-0.998992	0.00276681	down	II
PRPS2	9.91173	8.04746	-1.86427	0.000188188	down	9.6162	9.17066	-0.445536	0.0184253	down	II
GINS2	10.4547	7.68432	-2.77037	0.000189006	down	10.2929	9.17759	-1.11527	0.0224388	down	II
TIPIN	8.95188	7.73097	-1.22092	0.000191344	down	8.73534	7.78309	-0.952244	0.00455895	down	II
TUBB	12.6668	11.1008	-1.566	0.000191643	down	12.4012	10.9699	-1.43125	0.000912875	down	II
ACYP1	10.1227	8.8873	-1.23538	0.000192914	down	8.64178	8.01725	-0.624526	0.0250957	down	II
TUBA4A	10.9402	9.35308	-1.58712	0.000194502	down	9.25334	7.76992	-1.48342	0.00455743	down	II
MCM4	10.2685	7.96972	-2.29877	0.000195031	down	10.2752	8.96409	-1.31107	0.00633404	down	II
UHRF1	10.3861	7.71742	-2.66865	0.000195922	down	10.8878	9.80365	-1.08416	0.0275519	down	II
EME1	7.82561	6.78361	-1.04199	0.0001988	down	7.57484	7.04644	-0.528405	0.02524	down	II
DIAPH3	7.94363	6.82225	-1.12139	0.000202952	down	7.67002	7.04463	-0.625386	0.00489283	down	II
AK4	10.352	7.55757	-2.79445	0.000206969	down	8.53286	7.59277	-0.940085	0.0123949	down	II
SKA2	8.63602	7.65156	-0.984462	0.0002139	down	8.93857	8.27248	-0.666088	0.00765798	down	II
PRIM1	10.0721	7.99472	-2.07742	0.000217936	down	10.2435	8.98021	-1.26331	0.0336103	down	II
PBK	8.87661	6.63016	-2.24645	0.000230285	down	10.1177	7.90494	-2.21277	0.000172894	down	II
FAM129B	9.01056	7.97773	-1.03284	0.000231055	down	9.22384	8.58741	-0.636426	0.0163536	down	II
GLMP	8.37866	7.2412	-1.13747	0.000231625	down	10.0892	9.45472	-0.634485	0.0113957	down	II
RFC5	9.74216	7.77956	-1.9626	0.000241008	down	9.79277	8.73901	-1.05377	0.00792067	down	II
NDC1	8.61116	7.52467	-1.0865	0.000242825	down	9.58409	8.35532	-1.22878	0.00270169	down	II
CCNE1	8.43175	6.99165	-1.4401	0.000242936	down	8.10958	7.49073	-0.618848	0.0260167	down	II
BCL2L12	10.1603	8.87824	-1.28206	0.000243782	down	10.2379	8.8077	-1.43019	0.0014158	down	II
CENPF	8.07315	6.79707	-1.27608	0.000244969	down	7.77449	6.80966	-0.96483	0.0160707	down	II
CKAP2L	9.2557	6.79098	-2.46472	0.000245746	down	9.22599	7.18111	-2.04489	0.00226903	down	II
LIG1	8.6774	7.55443	-1.12297	0.000258023	down	8.21121	7.40363	-0.807585	0.0140413	down	II
LIMA1	8.6564	7.31077	-1.34563	0.000258848	down	8.24479	7.63635	-0.608438	0.0333361	down	II
CBR3	9.41365	7.82169	-1.59196	0.000271014	down	7.48094	6.83538	-0.645556	0.00659098	down	II
ATP5D	10.8543	9.35175	-1.50258	0.000271014	down	11.1541	10.5466	-0.607434	0.0171491	down	II
SLC9A3R1	10.6073	9.75197	-0.855322	0.000271559	down	8.5544	7.91435	-0.640049	0.00313502	down	II
APEX2	9.09201	8.04001	-1.052	0.000273049	down	8.75934	7.96397	-0.795368	0.011648	down	II
E2F2	9.27035	6.80193	-2.46842	0.000281691	down	9.18582	8.01664	-1.16918	0.00619659	down	II
GLE1	10.4985	9.67447	-0.823989	0.000285098	down	10.1402	9.64847	-0.491736	0.0472273	down	II
TNFSF10	9.97149	7.52174	-2.44974	0.000297999	down	7.68039	7.02286	-0.657528	0.00461573	down	II
BCKDK	10.3672	8.88848	-1.47877	0.000301722	down	10.1789	9.27525	-0.903684	0.0019523	down	II
MCM10	8.98486	6.89749	-2.08737	0.000307109	down	9.67472	8.21902	-1.4557	0.00206573	down	II
ARL6IP4	8.87079	7.54897	-1.32182	0.000312424	down	8.73089	8.17851	-0.552373	0.0318475	down	II
PAFAH1B3	10.075	8.80301	-1.272	0.000320171	down	9.89444	8.90264	-0.991796	0.00313502	down	II
BNIP3	12.0144	9.96982	-2.04456	0.000329003	down	11.4846	9.84083	-1.64377	0.0382619	down	II
SMC2	8.78427	7.16347	-1.6208	0.000333727	down	8.14944	7.57055	-0.578887	0.0058474	down	II
FAM83D	7.75708	6.67409	-1.08299	0.000339841	down	8.29411	6.93383	-1.36027	0.000416597	down	II
VRK1	9.35829	7.69059	-1.6677	0.000351781	down	9.05116	8.06158	-0.989578	0.0067307	down	II
DBF4	8.60893	7.66964	-0.939287	0.000354911	down	8.39387	7.88563	-0.508246	0.046894	down	II
TIMELESS	9.64101	7.71305	-1.92795	0.000360672	down	9.72464	8.76069	-0.963952	0.00905096	down	II
GLA	10.4675	8.91883	-1.54863	0.000364611	down	10.9441	10.5073	-0.436802	0.0448338	down	II
MCCC1	9.24111	8.12357	-1.11753	0.000364611	down	9.55534	8.82912	-0.726227	0.00616453	down	II
RFC4	10.7338	8.78654	-1.94722	0.000370869	down	10.6192	9.7783	-0.840944	0.0112358	down	II
POLD3	7.94339	7.21106	-0.732339	0.000375867	down	7.8351	7.41512	-0.41998	0.0122522	down	II
CCM2	10.5985	8.63339	-1.96511	0.000385321	down	10.0239	9.52259	-0.501351	0.0405502	down	II
CDCA7	11.3733	8.65687	-2.71646	0.000386046	down	10.744	9.19392	-1.55011	0.0273428	down	II
KIF4A	7.73205	6.64704	-1.085	0.000389272	down	8.16072	6.98069	-1.18003	0.00144988	down	II
TICRR	7.33846	6.69071	-0.647751	0.000389967	down	7.53068	6.89518	-0.635499	0.00417227	down	II
ASF1B	8.9827	6.87387	-2.10884	0.000400337	down	9.39544	8.04289	-1.35255	0.00124073	down	II
TMED10P1	10.904	9.66257	-1.24142	0.000400745	down	10.7531	9.91708	-0.836004	0.0142035	down	II
ILK	10.8588	10.1999	-0.658817	0.000407781	down	11.2307	10.8447	-0.385912	0.029822	down	II
HMG20B	8.83347	8.10547	-0.728005	0.000407781	down	9.5533	9.07587	-0.477434	0.00320919	down	II
RHOA	12.147	11.5023	-0.644719	0.000421259	down	12.6114	12.2202	-0.391173	0.0259599	down	II
ACAT2	10.7479	9.11576	-1.63209	0.000422799	down	11.247	9.2062	-2.04076	0.00180697	down	II
NTAN1	9.91068	9.09269	-0.817996	0.00043692	down	9.4455	8.59333	-0.852172	0.0128965	down	II
RAD51	8.17356	7.1721	-1.00146	0.000442779	down	8.03435	7.54487	-0.489477	0.0200086	down	II
NCKIPSD	9.30026	7.19479	-2.10547	0.000443515	down	8.46834	7.91767	-0.550669	0.0265307	down	II
MRPS15	10.4968	9.0266	-1.47024	0.000444935	down	9.66043	8.50526	-1.15518	0.00829061	down	II
LIMS1	10.8753	9.4471	-1.42822	0.00045096	down	9.62721	9.17208	-0.455124	0.00526644	down	II
MSMO1	10.0874	8.26351	-1.82391	0.000457472	down	9.20411	7.77738	-1.42673	0.0208736	down	II
AIDA	10.6393	9.62522	-1.01405	0.000459644	down	9.99078	9.56306	-0.427721	0.00884557	down	II
PLK1	8.03052	6.78474	-1.24578	0.000460007	down	8.22983	6.89876	-1.33107	0.00154774	down	II
C12orf10	10.2489	9.53108	-0.717776	0.000474703	down	9.7364	9.20109	-0.535315	0.0175163	down	II
CYP51A1	7.90988	7.01703	-0.892844	0.000479364	down	8.09196	7.1459	-0.946062	0.0270531	down	II
ERCC6L	7.49683	6.65396	-0.842872	0.000481045	down	7.58737	6.83703	-0.750341	0.0171707	down	II
MAD2L2	10.2322	9.3407	-0.891468	0.000483453	down	10.4176	9.32201	-1.09562	0.00144988	down	II
RPL39L	9.91585	7.67082	-2.24503	0.000486409	down	10.8208	9.9374	-0.88339	0.0128605	down	II
HK1	12.3482	10.9505	-1.39777	0.000497909	down	10.7204	9.64119	-1.07917	0.00268862	down	II
MXD3	7.71871	6.65887	-1.05984	0.000503904	down	7.92813	6.85395	-1.07418	0.0103361	down	II
OIP5-AS1	9.61667	8.04038	-1.57629	0.000503904	down	9.74837	8.58217	-1.1662	0.00596132	down	II
DPM3	8.62155	7.79323	-0.828318	0.00051192	down	10.156	9.48468	-0.67127	0.0215118	down	II
PRIM2	8.66022	7.92511	-0.735108	0.000521743	down	9.12548	8.54548	-0.580005	0.0103174	down	II
CKAP5	10.4664	9.70169	-0.764692	0.000526933	down	10.22	9.63493	-0.58504	0.0068125	down	II
HAUS1	9.80749	8.34154	-1.46595	0.000543642	down	10.3285	9.61538	-0.713161	0.00279885	down	II
TYMSOS	8.86504	6.72873	-2.13631	0.000545783	down	8.77828	7.43409	-1.34419	0.00341338	down	II
ORC1	8.22747	6.76666	-1.46081	0.000550201	down	7.92537	7.22077	-0.704593	0.0159817	down	II
BUB1B	8.16192	6.85112	-1.31081	0.000559834	down	8.37295	7.21851	-1.15444	0.00114077	down	II
KIF14	8.5655	6.9362	-1.6293	0.000566391	down	8.18195	7.02478	-1.15717	0.00308812	down	II
MCM3	12.117	10.5483	-1.5688	0.000569694	down	12.3697	11.7105	-0.659151	0.0463831	down	II
SNORA18	9.90116	7.60043	-2.30073	0.000578537	down	8.32141	7.83361	-0.487798	0.046589	down	II
ABHD17A	9.21528	7.59658	-1.6187	0.000583887	down	8.80892	8.31834	-0.490585	0.0499881	down	II
NCKAP1L	10.4658	9.14232	-1.32347	0.000585232	down	10.1727	9.87219	-0.30047	0.0344065	down	II
LDLR	10.5359	8.0116	-2.52435	0.00058553	down	10.0948	8.14158	-1.95324	0.0141206	down	II
ECI2	10.243	8.92534	-1.31767	0.000595614	down	9.64671	8.874	-0.77271	0.00748833	down	II
HELLS	8.23039	7.00881	-1.22157	0.000609696	down	7.82271	7.11708	-0.705636	0.0160394	down	II
HADH	9.90298	8.30175	-1.60124	0.00060996	down	10.3045	9.58248	-0.721987	0.0307901	down	II
TK1	9.59435	6.73991	-2.85443	0.000611992	down	10.2723	8.55406	-1.71819	0.00367768	down	II
RFC3	8.6564	7.12802	-1.52837	0.00061317	down	8.98613	7.60115	-1.38499	0.00168165	down	II
CKS2	12.1776	11.2357	-0.941915	0.000613317	down	12.0526	11.1518	-0.900707	0.00413405	down	II
ZC3H4	9.81268	8.93806	-0.874619	0.000625335	down	9.24131	8.84715	-0.394157	0.0463555	down	II
MZT1	10.1648	9.45705	-0.7077	0.000638648	down	10.2165	9.49764	-0.718857	0.00430504	down	II
RRM2	8.60493	6.63844	-1.96649	0.00064119	down	8.46318	7.11253	-1.35066	0.00604679	down	II
CENPI	7.66409	6.7056	-0.958496	0.000644521	down	7.28082	6.87346	-0.407366	0.01745	down	II
FIGNL1	8.55727	7.65514	-0.902127	0.000645457	down	7.91389	7.54446	-0.369425	0.0265666	down	II
SAP30	9.23801	7.62674	-1.61127	0.000654253	down	8.84674	8.24744	-0.599299	0.0150679	down	II
KLHDC3	10.4706	9.32425	-1.14631	0.000658721	down	11.9532	11.515	-0.438226	0.0497976	down	II
HDGF	9.23918	8.43534	-0.803847	0.000665927	down	10.3185	8.93299	-1.38546	0.00466934	down	II
KIF18A	7.70756	6.79215	-0.915405	0.000667881	down	7.68002	6.93903	-0.740995	0.00221619	down	II
GAMT	8.40124	7.34233	-1.05891	0.000667881	down	9.43967	8.72782	-0.711842	0.0123108	down	II
TIAL1	10.1132	9.09444	-1.01881	0.000682502	down	9.57234	9.17222	-0.400114	0.0250445	down	II
DEPDC1B	8.25023	6.79094	-1.4593	0.000689774	down	8.3215	7.10099	-1.22052	0.000316578	down	II
MTFP1	10.1604	9.35061	-0.809812	0.000696138	down	9.85998	8.94359	-0.916389	0.0302047	down	II
ZGRF1	7.99532	7.07001	-0.925311	0.000701634	down	7.4072	7.13128	-0.275914	0.0383985	down	II
S100A10	12.6757	10.9557	-1.72004	0.000704479	down	11.907	10.2556	-1.65144	0.0192668	down	II
TMEM14A	8.64991	7.3532	-1.29671	0.000705569	down	9.67703	9.06734	-0.609686	0.02907	down	II
COX8A	12.882	12.0591	-0.822923	0.000707069	down	12.9118	12.5947	-0.317129	0.0368548	down	II
GGH	9.13409	7.41374	-1.72035	0.000715261	down	9.8676	8.19814	-1.66946	0.00184314	down	II
INF2	9.36673	8.61983	-0.746902	0.000715261	down	9.46784	8.71607	-0.751773	0.0144575	down	II
TMEM97	9.58654	8.51127	-1.07527	0.00072794	down	11.0293	9.87401	-1.15526	0.00338561	down	II
RHNO1	9.13938	7.81913	-1.32024	0.000743081	down	8.46814	8.06882	-0.39932	0.0360353	down	II
CHEK2	8.68067	6.98635	-1.69432	0.000763059	down	8.59814	7.78103	-0.817113	0.00688494	down	II
FAM213A	7.76117	7.02381	-0.737366	0.000766102	down	8.26458	7.35931	-0.905265	0.0401123	down	II
OIP5	9.14279	6.92215	-2.22063	0.00076659	down	9.58735	8.19311	-1.39425	0.000912875	down	II
BRCA1	8.50284	7.02943	-1.47341	0.00076659	down	9.14221	8.32953	-0.812678	0.0006773	down	II
MASTL	9.10276	7.49067	-1.6121	0.00076659	down	8.25952	7.37978	-0.87974	0.00109272	down	II
CCDC106	8.61411	7.28196	-1.33215	0.00076659	down	9.67352	8.84713	-0.826387	0.00587961	down	II
MCM5	9.63572	7.66325	-1.97247	0.00076659	down	9.8435	8.77556	-1.06795	0.00668263	down	II
SPAG5	8.01775	6.86174	-1.15602	0.000768381	down	7.81054	6.81942	-0.991119	0.00111384	down	II
CHAF1A	7.59062	6.87255	-0.718077	0.000772625	down	7.95903	7.21642	-0.742607	0.0197788	down	II
CALM3	12.7771	11.8351	-0.942028	0.000775486	down	12.9006	12.365	-0.535607	0.0263564	down	II
TBC1D31	8.6095	7.3443	-1.2652	0.000788236	down	8.7959	8.03768	-0.758219	0.0288473	down	II
SQLE	9.91705	8.67836	-1.23869	0.000816362	down	11.0656	9.88621	-1.17936	0.0192287	down	II
CHAF1B	8.48083	6.87927	-1.60156	0.00081826	down	8.45034	7.41979	-1.03055	0.00719609	down	II
FSCN1	10.8687	7.69871	-3.16997	0.000821197	down	10.6117	8.55075	-2.06097	0.00202037	down	II
PARP2	8.92843	7.41365	-1.51478	0.000830418	down	8.73542	8.1284	-0.60702	0.00401547	down	II
TPI1	13.1418	12.2823	-0.859482	0.000833401	down	11.8892	11.2424	-0.646738	0.0137589	down	II
FAM72A	8.0469	6.90409	-1.14281	0.000840328	down	7.7983	7.16977	-0.628527	0.0151311	down	II
TRIP13	9.01797	6.98603	-2.03194	0.00086647	down	10.1501	8.27103	-1.87905	0.00856056	down	II
WAS	11.7727	10.465	-1.30776	0.000886269	down	11.7768	11.3065	-0.470304	0.0196457	down	II
DDIAS	8.2072	6.98848	-1.21871	0.000898686	down	8.43365	7.5659	-0.867752	0.0406859	down	II
TPK1	9.14273	7.73627	-1.40647	0.00090404	down	9.21543	8.61933	-0.596094	0.0489518	down	II
MIR1228	8.386	7.75186	-0.634134	0.000909059	down	7.49794	6.91207	-0.585864	0.012427	down	II
SKP2	9.70102	8.12782	-1.5732	0.000923265	down	10.6219	8.99252	-1.62939	0.0120647	down	II
NUDT22	8.57944	7.55054	-1.0289	0.000923265	down	8.5325	8.14856	-0.383942	0.02288	down	II
CEP152	8.59483	7.1165	-1.47833	0.000935759	down	8.11696	7.79657	-0.320392	0.0482893	down	II
MCM7	12.2639	10.5109	-1.75292	0.000957231	down	12.3599	11.3241	-1.03576	0.00578253	down	II
ADAM15	9.86002	8.9673	-0.892722	0.00096459	down	11.1888	10.658	-0.530793	0.00381876	down	II
NUDT1	10.4397	9.52536	-0.914364	0.000986244	down	10.2771	9.36443	-0.912656	0.0312893	down	II
MCUB	11.3	10.0343	-1.26568	0.000986396	down	7.79412	7.01361	-0.780506	0.0284681	down	II
PGAM4	11.8556	10.5868	-1.26884	0.000991183	down	11.1382	10.1884	-0.949751	0.0250174	down	II
PKMYT1	7.96238	6.73301	-1.22937	0.00099557	down	8.15795	7.1519	-1.00604	0.000246293	down	II
SLC25A23	9.02888	7.4552	-1.57368	0.00101607	down	10.3843	9.73574	-0.648605	0.0190574	down	II
WDR76	7.5239	6.92034	-0.603564	0.00101607	down	7.51112	7.20814	-0.302973	0.0453609	down	II
DSCC1	8.60223	7.11431	-1.48792	0.00102002	down	8.85577	7.65289	-1.20288	0.00119207	down	II
FADS1	8.01584	6.67731	-1.33852	0.00102322	down	10.3604	8.27678	-2.08358	0.00488852	down	II
CXorf38	9.23295	8.19604	-1.03691	0.00102979	down	8.36734	7.44648	-0.920862	0.0300528	down	II
FANCG	9.4053	7.40291	-2.00239	0.00104101	down	9.20704	7.70823	-1.49882	0.000618341	down	II
ESPL1	7.97059	7.32515	-0.645441	0.00104818	down	7.49342	6.76398	-0.729437	0.00283433	down	II
DUT	9.10711	7.10539	-2.00173	0.00104978	down	8.95181	7.63034	-1.32147	0.00168165	down	II
CENPP	7.75528	6.80243	-0.95285	0.00105631	down	7.50986	6.87522	-0.634634	0.00818398	down	II
E2F7	7.19509	6.73674	-0.458359	0.00107241	down	7.74725	7.04273	-0.704524	0.00192318	down	II
CD68	10.3282	7.33321	-2.99501	0.00107387	down	11.5203	10.2318	-1.28848	0.00556545	down	II
GINS3	8.78214	7.65389	-1.12826	0.00111524	down	8.9369	8.30813	-0.628769	0.0296109	down	II
RSRC1	8.47035	7.30179	-1.16856	0.00111696	down	9.12222	8.51115	-0.611061	0.0146777	down	II
CENPM	8.61108	6.92639	-1.68469	0.00115444	down	9.34945	7.91466	-1.43479	0.0075942	down	II
DBI	12.2955	11.0507	-1.24488	0.00117525	down	12.6493	11.6525	-0.996779	0.0143004	down	II
TPGS2	8.46499	7.10816	-1.35683	0.00117651	down	9.3691	8.25417	-1.11493	0.00168165	down	II
RAD54B	7.93227	6.92825	-1.00402	0.00118107	down	7.86307	7.26613	-0.596935	0.0352025	down	II
HASPIN	7.71581	6.72484	-0.990973	0.00119349	down	7.40281	6.91334	-0.489474	0.0123751	down	II
TMEM237	8.48131	7.57956	-0.901745	0.00120263	down	8.12913	7.3977	-0.731421	0.0144951	down	II
MIF	13.1737	12.3517	-0.822033	0.00122043	down	12.8391	12.3784	-0.460748	0.0484052	down	II
BIRC5	9.10587	6.67817	-2.4277	0.00125627	down	9.42746	7.31087	-2.1166	0.000988799	down	II
SERGEF	9.11022	7.63295	-1.47727	0.00131207	down	8.73117	8.29888	-0.432296	0.0244155	down	II
UROD	10.5197	9.31556	-1.20419	0.00132665	down	10.344	9.99618	-0.347854	0.0235095	down	II
NDRG3	8.81218	8.28533	-0.526856	0.00134146	down	8.80675	8.29659	-0.51016	0.0137703	down	II
40057	12.9066	11.4559	-1.4507	0.00134459	down	11.4397	11.0226	-0.41708	0.0120232	down	II
TRAIP	7.18178	6.67658	-0.505199	0.00146656	down	7.36889	7.02925	-0.339638	0.0277408	down	II
PAQR4	8.82746	7.32797	-1.49948	0.00148049	down	9.39768	8.77497	-0.622711	0.00680971	down	II
PGM2	8.31247	7.75895	-0.553515	0.00151156	down	8.59836	8.03277	-0.565597	0.00668263	down	II
CUEDC2	9.64395	8.71545	-0.928503	0.00158149	down	9.88048	9.57381	-0.306669	0.0205165	down	II
DNMT1	11.8408	11.1544	-0.686384	0.00164959	down	11.6547	11.1098	-0.54495	0.0409196	down	II
DPCD	8.07931	6.98598	-1.09334	0.00180907	down	8.01159	7.38733	-0.624254	0.0393159	down	II
NSDHL	8.9558	8.04822	-0.907578	0.00183183	down	9.24342	8.63027	-0.613147	0.0236961	down	II
ATP6V0E2	10.0232	8.67935	-1.34383	0.0018568	down	9.76266	9.20825	-0.554415	0.0365616	down	II
TCIRG1	8.53636	7.47245	-1.06391	0.00195621	down	8.69061	7.96477	-0.725841	0.0150679	down	II
MRPL53	9.15344	8.56255	-0.59089	0.00201186	down	9.00807	8.39062	-0.617455	0.0472801	down	II
LGALS1	12.7266	10.258	-2.46863	0.00207929	down	13.5655	12.8348	-0.730672	0.0058688	down	II
MFGE8	8.10488	7.30968	-0.795209	0.00208755	down	8.26514	7.21807	-1.04708	0.00814637	down	II
PPP1CC	12.1283	11.3141	-0.814161	0.00211808	down	12.3005	11.4372	-0.863261	0.00231716	down	II
KNL1	7.54619	6.75043	-0.795758	0.00214147	down	7.36254	6.85406	-0.508481	0.00436005	down	II
CIP2A	7.97572	6.88492	-1.0908	0.0021467	down	7.84113	7.14101	-0.700122	0.0125686	down	II
NRM	7.43464	6.90803	-0.526604	0.00228042	down	7.41661	6.92873	-0.487887	0.00721534	down	II
SPC25	8.4565	6.77783	-1.67867	0.00228076	down	8.88843	7.16782	-1.72061	0.000112294	down	II
ZDHHC12	8.15891	7.06649	-1.09242	0.00229911	down	8.32344	7.83126	-0.492186	0.046172	down	II
NCAPD3	8.23925	7.34541	-0.893832	0.00231395	down	8.22202	7.56524	-0.656788	0.0179026	down	II
EXOSC9	10.1425	9.48157	-0.660919	0.00231517	down	9.72177	9.09617	-0.6256	0.00337111	down	II
SASS6	7.73072	7.18434	-0.546382	0.00233239	down	8.05288	7.53409	-0.518788	0.0244431	down	II
RHOC	10.4636	8.55968	-1.90388	0.00233925	down	11.4808	10.992	-0.488785	0.0332327	down	II
DNAJC9	10.5221	9.87702	-0.645103	0.00239876	down	10.7893	9.73062	-1.05872	0.016416	down	II
LRRC20	7.65217	6.94071	-0.71146	0.00244004	down	8.96433	8.23028	-0.734055	0.0265307	down	II
DCK	9.62829	8.80428	-0.824016	0.00258258	down	9.7444	8.84953	-0.894867	0.00616453	down	II
C8orf88	7.63018	6.82603	-0.804151	0.00270417	down	7.30597	6.83321	-0.472761	0.0191496	down	II
FBXO15	7.26681	6.80497	-0.461845	0.00271375	down	7.54209	7.07518	-0.466916	0.0205165	down	II
PGAM1	13.0379	12.1996	-0.838289	0.00278838	down	12.5751	11.7576	-0.817527	0.02907	down	II
RBM47	7.54387	6.81883	-0.725037	0.00290368	down	8.20017	7.78148	-0.418689	0.0136986	down	II
TBCD	8.38895	7.60198	-0.786966	0.00292453	down	7.76413	7.21556	-0.548568	0.00846966	down	II
FAM207A	8.64309	7.97933	-0.663767	0.00295472	down	7.924	7.54092	-0.383086	0.0380046	down	II
SNAPIN	8.26071	7.48184	-0.778874	0.00297416	down	8.69037	8.26415	-0.426227	0.042732	down	II
KDELR2	10.1768	9.28041	-0.896386	0.0029801	down	10.2311	9.48642	-0.744668	0.0111587	down	II
MAPK3	9.95611	8.67581	-1.2803	0.00298818	down	9.42868	8.79847	-0.630216	0.0474522	down	II
POLR2H	11.8363	11.1488	-0.687418	0.00315389	down	11.6537	11.0253	-0.628371	0.00140846	down	II
CCNE2	8.10346	6.83801	-1.26544	0.00317311	down	8.92308	7.63109	-1.29199	0.0114065	down	II
TRAPPC1	9.88692	8.9558	-0.93112	0.00318892	down	8.9822	8.51194	-0.470258	0.03974	down	II
ATP23	9.33321	7.73839	-1.59482	0.00324094	down	9.96853	9.07284	-0.895692	0.00077397	down	II
PPP1R12B	8.13289	7.27679	-0.856101	0.00341239	down	7.83698	7.17785	-0.659133	0.0156338	down	II
CDCA4	9.28839	8.4	-0.888391	0.00348257	down	9.00414	8.28069	-0.723449	0.00314837	down	II
PNKP	8.83902	8.03173	-0.807291	0.00350692	down	9.00946	8.65553	-0.353927	0.025205	down	II
CHEK2P2	8.1682	7.14293	-1.02528	0.00369859	down	8.03924	7.42055	-0.618687	0.00834209	down	II
C5orf34	7.76859	7.11549	-0.653094	0.00370003	down	7.97829	7.35296	-0.625327	0.0319453	down	II
SLFN11	10.0214	9.00782	-1.01357	0.00388733	down	10.1238	9.2224	-0.901401	0.0141206	down	II
LIMK2	7.71945	6.91166	-0.807789	0.00395358	down	7.37403	6.90306	-0.470971	0.00337582	down	II
EML3	9.54831	8.74291	-0.805394	0.00395373	down	8.96819	8.59847	-0.369728	0.0134197	down	II
ADK	10.1119	9.20624	-0.905643	0.00402392	down	10.5434	9.59577	-0.947598	0.00632671	down	II
SMTN	7.26987	6.7726	-0.497266	0.00407453	down	7.23454	6.8745	-0.360038	0.0296353	down	II
S100A4	12.7773	10.3716	-2.40567	0.00415575	down	13.8466	13.375	-0.471682	0.042029	down	II
FEN1	10.7513	9.01075	-1.74051	0.00420627	down	11.2056	9.85815	-1.34748	0.00455895	down	II
LDHA	13.8144	12.9657	-0.848748	0.00429979	down	13.3173	12.294	-1.02332	0.00552807	down	II
WDR61	9.79113	8.88564	-0.905495	0.00464125	down	10.6742	10.2703	-0.403905	0.0328625	down	II
CIDEB	7.32661	6.83868	-0.487933	0.00466762	down	7.25846	6.94478	-0.31368	0.0373972	down	II
WDFY2	8.10451	7.23701	-0.867509	0.00476937	down	8.08549	7.61069	-0.474798	0.0437408	down	II
AGBL5	7.64764	7.15635	-0.491288	0.00504609	down	8.12775	7.62819	-0.499565	0.0390308	down	II
TMSB15B	7.51301	7.08418	-0.428833	0.005102	down	8.5461	7.04177	-1.50433	0.00116835	down	II
TMEM101	9.19968	8.62663	-0.573048	0.00511146	down	9.50668	9.00973	-0.496953	0.0333361	down	II
SAC3D1	8.33043	7.93332	-0.397108	0.00527814	down	9.42756	8.86894	-0.558618	0.0497976	down	II
NUP50	9.20577	8.35679	-0.848981	0.00539883	down	9.47657	8.62134	-0.855226	0.000599468	down	II
CASP6	8.48696	7.28861	-1.19836	0.00549648	down	7.9415	7.50565	-0.435844	0.0338119	down	II
DCPS	8.39089	7.72028	-0.670609	0.00568684	down	8.25476	7.72359	-0.531174	0.0357975	down	II
BLVRA	9.66879	8.93831	-0.730476	0.00576952	down	9.78934	9.19705	-0.592293	0.0163999	down	II
H2AFX	9.58783	8.68665	-0.90117	0.00584576	down	9.80785	8.25212	-1.55573	0.00023981	down	II
TMEM135	8.10699	7.39566	-0.71133	0.00587644	down	7.79155	7.26265	-0.528903	0.0302047	down	II
GRHPR	8.80579	7.92786	-0.877938	0.00589785	down	9.26219	8.82488	-0.437313	0.0195259	down	II
PIGB	8.56925	7.99716	-0.57209	0.00595911	down	9.47308	9.14607	-0.327013	0.0228209	down	II
PI4K2B	9.83417	8.87703	-0.957136	0.00598595	down	9.29658	8.61792	-0.678666	0.00455743	down	II
CDC25B	9.8777	8.65931	-1.21839	0.00605036	down	8.84429	7.03845	-1.80584	0.00117731	down	II
THOC3	9.50615	7.85924	-1.64691	0.00605852	down	9.55328	8.65604	-0.897234	0.00174352	down	II
NIM1K	7.57652	6.75113	-0.82539	0.00609521	down	7.19201	6.85008	-0.341932	0.0284681	down	II
TM7SF2	7.8748	7.19007	-0.684725	0.00619711	down	8.26655	7.3119	-0.954652	0.0247492	down	II
SSRP1	9.08068	8.08064	-1.00004	0.00619711	down	8.63394	7.96777	-0.666169	0.0312447	down	II
PPM1G	11.5902	11.0779	-0.512307	0.00642832	down	11.8591	11.1772	-0.681951	0.0127112	down	II
WEE1	8.23671	7.51562	-0.721093	0.00644658	down	8.43745	8.13548	-0.301967	0.0391422	down	II
STK39	10.4929	9.30756	-1.18538	0.00649	down	9.41907	8.93545	-0.483618	0.00793547	down	II
KLHL36	9.55686	8.72219	-0.834674	0.00659857	down	8.77843	8.07883	-0.699599	0.0268582	down	II
ITGB3BP	8.96541	7.38688	-1.57853	0.00682084	down	8.519	7.55907	-0.95993	0.00388861	down	II
HNRNPUL1	10.9621	10.2691	-0.693014	0.00695458	down	10.9493	10.3867	-0.562505	0.0160394	down	II
DDHD2	9.72037	8.50063	-1.21974	0.00705911	down	9.35656	8.58844	-0.768127	0.00911212	down	II
BUB3	11.9337	11.528	-0.405639	0.00710625	down	12.076	11.5282	-0.547827	0.00737849	down	II
MESP1	7.27773	6.78224	-0.495496	0.00711201	down	7.71587	7.04083	-0.675038	0.00152499	down	II
MRPL30	9.18243	8.52061	-0.661818	0.00714531	down	8.7244	8.1766	-0.547803	0.0145619	down	II
PFKP	10.6414	9.58512	-1.05624	0.00723931	down	10.5625	9.89135	-0.671159	0.0173284	down	II
CORO1C	7.95752	7.39902	-0.5585	0.00730057	down	9.04323	8.48074	-0.562486	0.0147516	down	II
EEF1AKMT1	8.21365	7.39672	-0.816926	0.00731679	down	8.66401	7.90243	-0.761574	0.0388408	down	II
SLC39A10	7.5131	6.93607	-0.577029	0.00744421	down	7.67559	7.08289	-0.5927	0.00856056	down	II
SAP30L	9.48545	8.91148	-0.573977	0.00750335	down	9.76445	9.20214	-0.562317	0.0139256	down	II
FAM102B	7.49437	7.09141	-0.402958	0.00782348	down	9.07857	8.41675	-0.661819	0.00505748	down	II
SPDL1	8.31299	7.42698	-0.886009	0.00787604	down	9.28478	8.10798	-1.1768	0.00144988	down	II
COMMD4	9.19945	8.12556	-1.07389	0.00832597	down	10.666	9.89653	-0.769463	0.00793547	down	II
ACOX3	8.47134	7.63849	-0.832853	0.00832986	down	8.48779	7.55651	-0.93128	0.00300904	down	II
ERI2	7.19689	6.76158	-0.435316	0.00845011	down	8.0734	7.40889	-0.664515	0.00321973	down	II
TEDC2	7.59939	6.69927	-0.900121	0.00851081	down	8.02461	7.27741	-0.747203	0.0277408	down	II
AUNIP	7.50409	6.69286	-0.811224	0.00861066	down	7.58642	7.06101	-0.525411	0.0335955	down	II
SLC25A1	8.35543	7.67967	-0.675758	0.00867938	down	10.2617	8.88383	-1.37786	0.0075759	down	II
POTEKP	12.6962	11.4095	-1.28664	0.00884536	down	13.2573	12.7327	-0.524571	0.0140843	down	II
POLE2	9.09846	7.68538	-1.41308	0.00885911	down	9.11879	8.06719	-1.0516	0.0146309	down	II
APAF1	8.46916	7.73519	-0.73397	0.00890713	down	8.97705	8.32248	-0.654571	0.0466435	down	II
RPA1	10.133	9.50996	-0.623072	0.00893872	down	9.55141	8.76621	-0.785204	0.0163475	down	II
SLX4	8.17596	7.7093	-0.466658	0.00930444	down	8.28891	7.51956	-0.769349	0.0130878	down	II
STK17B	10.0109	9.00831	-1.00255	0.00953343	down	7.69162	7.27576	-0.415859	0.0276365	down	II
NUP155	8.99789	8.56862	-0.429262	0.0097992	down	9.2933	8.51257	-0.780734	0.0323731	down	II
GINS4	7.82813	6.80791	-1.02022	0.00991346	down	7.77316	7.01911	-0.754048	0.0227985	down	II
NFATC1	8.99155	7.66916	-1.32239	0.0099383	down	7.70441	7.07093	-0.633484	0.0263564	down	II
PRDX2	10.9256	9.60722	-1.31836	0.0099514	down	10.1969	9.3048	-0.892089	0.00601081	down	II
IKBIP	8.1801	7.56098	-0.619123	0.0102231	down	7.65587	7.32068	-0.335186	0.0243817	down	II
NET1	9.06621	7.80565	-1.26056	0.0103491	down	10.0361	9.09601	-0.940132	0.00172832	down	II
MKI67	7.1027	6.66092	-0.44178	0.0103855	down	7.62985	6.7497	-0.880153	0.00675772	down	II
DPYD	7.23089	6.91982	-0.311075	0.0104797	down	7.59053	6.98787	-0.602658	0.0486406	down	II
USP48	9.05513	7.93835	-1.11678	0.0105731	down	7.81398	7.11327	-0.700718	0.00111543	down	II
RECQL4	7.13227	6.82583	-0.306441	0.011118	down	7.67451	7.11003	-0.564474	0.00969714	down	II
PSTPIP1	8.64347	7.87294	-0.770534	0.0113517	down	7.38822	7.00205	-0.386179	0.0250445	down	II
MRPL17	10.6869	10.1819	-0.505058	0.0115619	down	9.88312	9.16664	-0.71648	0.0257114	down	II
ARHGEF39	7.3809	6.84572	-0.535177	0.0116455	down	8.38148	6.8896	-1.49189	0.000547157	down	II
DDT	11.5804	10.7687	-0.811731	0.0124127	down	11.6771	10.7368	-0.940361	0.0288473	down	II
PTMA	10.7172	9.22674	-1.49049	0.0126717	down	10.9183	9.75999	-1.15831	0.0223225	down	II
INPP4B	9.93316	9.32494	-0.608224	0.013432	down	7.566	7.02889	-0.537109	0.0492062	down	II
CDC7	8.8588	7.59523	-1.26356	0.0135741	down	8.94376	8.41646	-0.527308	0.0166104	down	II
PPP2R5D	8.29453	7.72483	-0.569706	0.0136758	down	8.67641	8.01007	-0.666336	0.00720516	down	II
PLEKHG2	7.06485	6.72502	-0.339833	0.0138226	down	7.04276	6.77231	-0.27045	0.021183	down	II
MDH2	13.0995	12.5572	-0.542375	0.0140232	down	13.3445	12.9337	-0.410872	0.0120743	down	II
ACLY	10.4934	9.92815	-0.56525	0.0142391	down	11.1477	10.5336	-0.614084	0.0215118	down	II
SLC25A10	7.64306	7.04418	-0.598881	0.0142805	down	8.88633	7.56656	-1.31978	0.00552807	down	II
RBM18	9.17982	8.65311	-0.526707	0.0144088	down	8.69561	8.07242	-0.623186	0.0307901	down	II
RNF26	7.7259	7.20979	-0.51611	0.014816	down	8.07168	7.35834	-0.71334	0.00341565	down	II
APOBEC3B	7.45893	6.71433	-0.744597	0.0149688	down	8.92092	7.06451	-1.85641	0.000593974	down	II
ANKRD55	7.67655	6.68588	-0.990675	0.0151074	down	7.12073	6.71942	-0.401312	0.0247411	down	II
CYB5A	9.60849	8.52596	-1.08253	0.0154109	down	10.0197	9.34528	-0.674409	0.0354482	down	II
PIN1	10.4573	10.0999	-0.357436	0.0160451	down	10.7136	10.1267	-0.586835	0.0236961	down	II
E2F8	7.05853	6.64624	-0.412291	0.0167793	down	7.11688	6.79543	-0.321451	0.0406859	down	II
DENND1A	7.42789	6.97389	-0.453997	0.0169404	down	8.62835	6.98152	-1.64684	0.000585742	down	II
PRAG1	8.39161	7.64228	-0.749336	0.0171363	down	9.05163	7.55068	-1.50094	0.00434427	down	II
PRDX3	11.6645	10.8257	-0.838745	0.0179035	down	12.4915	12.2034	-0.288095	0.0320298	down	II
UBE2S	11.1865	10.5246	-0.66186	0.0180652	down	11.0491	9.40491	-1.64415	0.000408303	down	II
LAMTOR2	10.9571	10.1226	-0.834496	0.0181922	down	12.302	11.9225	-0.3795	0.0276074	down	II
AP1M1	10.1356	9.74121	-0.394347	0.0185108	down	9.86566	9.4535	-0.412157	0.036728	down	II
PA2G4	11.1612	10.3853	-0.775884	0.0200844	down	10.3844	9.64591	-0.738458	0.0261107	down	II
CTSV	7.26945	6.81321	-0.456236	0.0219427	down	8.91852	7.04703	-1.87148	0.000240169	down	II
RPUSD4	10.2143	9.66256	-0.551759	0.022095	down	9.59456	8.88586	-0.708705	0.0336103	down	II
NUP62	11.9359	11.2978	-0.638096	0.0221024	down	11.9116	10.4215	-1.49014	0.00466934	down	II
TRIP6	8.804	7.89037	-0.913628	0.0221108	down	10.6265	9.9502	-0.676345	0.0127838	down	II
NKAP	8.09628	7.66542	-0.430865	0.0221138	down	7.80256	7.32493	-0.477632	0.0389615	down	II
SPA17	7.72617	7.08091	-0.645251	0.0222613	down	8.54103	7.76469	-0.776347	0.002819	down	II
KIF2A	10.4247	9.74	-0.684675	0.0230464	down	8.34203	7.78165	-0.560378	0.0227985	down	II
PPIH	10.1076	9.63525	-0.472318	0.02309	down	12.0139	11.3325	-0.681392	0.029932	down	II
MRPL16	10.1383	9.2303	-0.907984	0.0232915	down	10.2441	9.6925	-0.551609	0.00313502	down	II
CEP78	8.15136	7.62709	-0.524273	0.023743	down	8.30474	7.20671	-1.09804	0.00438337	down	II
HPSE	7.54305	7.08004	-0.463014	0.0243125	down	7.26166	6.8158	-0.445859	0.0244155	down	II
PLS3	6.93816	6.66086	-0.277295	0.02444	down	8.72916	7.96706	-0.762102	0.0417572	down	II
CTDSPL	7.1008	6.75433	-0.346476	0.0246106	down	7.69435	7.04457	-0.649777	0.00221075	down	II
PAK4	7.87158	7.43378	-0.437796	0.0246893	down	8.06601	7.61804	-0.447966	0.00792067	down	II
HNRNPA3	8.58651	7.83335	-0.753162	0.0253622	down	8.79367	8.04034	-0.753322	0.00494904	down	II
SLC27A2	9.15484	7.81201	-1.34283	0.0255584	down	9.12995	8.73005	-0.399898	0.0448339	down	II
SDHA	9.84331	9.52344	-0.319876	0.0255804	down	9.98875	8.89104	-1.0977	0.00154362	down	II
EHD4	10.0402	9.35014	-0.69008	0.0263123	down	8.5668	8.17132	-0.395487	0.0493452	down	II
POLE	7.92041	7.60396	-0.316447	0.0270781	down	7.9481	7.46625	-0.481844	0.0305023	down	II
CES2	8.7134	8.01444	-0.698956	0.0272688	down	9.53895	8.99599	-0.542957	0.00226903	down	II
KDELR1	10.549	9.73126	-0.817743	0.0274053	down	10.6679	10.2034	-0.46455	0.0488107	down	II
GLIPR1	7.85674	7.52353	-0.333205	0.0274919	down	7.53658	6.93652	-0.600068	0.0107288	down	II
RPA3	11.8911	11.3193	-0.571805	0.0279578	down	11.8508	10.9644	-0.886371	0.00763776	down	II
RNF144A	9.76714	8.77395	-0.993185	0.0299748	down	7.35784	6.99307	-0.364771	0.0365616	down	II
CWC27	9.90241	9.39221	-0.510208	0.0306426	down	9.99925	9.02329	-0.975966	0.0136986	down	II
TUBB6	7.36652	6.7927	-0.573814	0.0309251	down	9.83581	8.38745	-1.44836	0.00604679	down	II
HMGB1	11.2916	10.1706	-1.12106	0.0314689	down	11.7793	10.9512	-0.828163	0.019618	down	II
AP3B1	9.77088	9.30584	-0.465042	0.0318342	down	10.8157	10.4585	-0.357216	0.0186028	down	II
NDUFC1	9.12557	8.69589	-0.429677	0.0331131	down	9.7846	9.37279	-0.411806	0.0354929	down	II
CCDC189	7.06488	6.79678	-0.268105	0.0335388	down	9.72069	9.28919	-0.431505	0.0406967	down	II
AP1S1	8.30217	7.75221	-0.549961	0.033958	down	9.05145	8.7175	-0.333946	0.0352025	down	II
ARHGAP11A	7.0734	6.75272	-0.320681	0.0342766	down	7.60647	7.22107	-0.385396	0.017869	down	II
ACTR6	9.24085	8.86656	-0.374281	0.0346205	down	8.42005	8.06274	-0.357315	0.0347384	down	II
INSIG1	11.2152	10.4718	-0.743436	0.0360208	down	11.6944	9.61839	-2.07603	0.00144714	down	II
COQ2	9.12326	8.22864	-0.894615	0.0375055	down	10.3608	9.8387	-0.522131	0.0317944	down	II
USP1	9.44178	9.12823	-0.313548	0.0375583	down	9.16832	8.71035	-0.457972	0.0094525	down	II
PIMREG	7.7131	6.90809	-0.805009	0.0378743	down	8.08192	6.86073	-1.22119	0.000240881	down	II
CEP41	7.98976	7.26646	-0.723305	0.0390075	down	8.10729	7.57433	-0.532961	0.0360375	down	II
REEP2	6.92463	6.66794	-0.256691	0.0397384	down	7.00635	6.71777	-0.288577	0.0320777	down	II
ARL6IP1	11.4977	10.947	-0.550638	0.0400514	down	11.6485	10.7442	-0.904324	0.00359554	down	II
CDCA7L	8.04634	7.71823	-0.328111	0.0402742	down	8.33927	7.65979	-0.679481	0.00092963	down	II
DBNL	10.236	9.51234	-0.723624	0.0406113	down	11.0148	10.5427	-0.472115	0.0314228	down	II
MICB	8.78638	8.12244	-0.66394	0.0417421	down	8.02633	7.55807	-0.468252	0.0137706	down	II
ESCO2	6.92438	6.58963	-0.334751	0.042292	down	7.17481	6.73044	-0.444372	0.0104616	down	II
HNRNPUL2	10.2989	9.98197	-0.316905	0.0423264	down	9.04561	8.66407	-0.381536	0.015018	down	II
SAE1	12.2177	11.9247	-0.293054	0.0425561	down	11.9785	11.363	-0.615493	0.0492062	down	II
HIST1H2BH	7.04807	6.73512	-0.31295	0.042898	down	7.80881	6.79784	-1.01097	0.0130878	down	II
TMEM258	12.7336	12.1683	-0.565247	0.0433674	down	12.7128	12.22	-0.492827	0.0370013	down	II
MCUR1	9.47249	8.92876	-0.543723	0.0440026	down	8.66855	8.24778	-0.42077	0.0303074	down	II
THOP1	8.50343	8.02624	-0.477194	0.0441134	down	8.69951	7.91975	-0.779768	0.0139236	down	II
CGN	7.0337	6.68369	-0.350004	0.0451956	down	7.23906	6.69647	-0.542581	0.0269129	down	II
37865	7.78774	6.86644	-0.9213	0.0453231	down	8.79978	7.90706	-0.892723	0.000416597	down	II
TMEM131L	8.2884	7.85174	-0.436657	0.0458012	down	8.2699	7.92363	-0.346265	0.0303807	down	II
MMD	9.8204	9.03967	-0.780726	0.0460088	down	9.17022	8.55141	-0.618809	0.003981	down	II
RELL2	7.58861	7.06459	-0.524022	0.0466263	down	7.67141	7.23971	-0.431698	0.0190979	down	II
SNRPA1	11.9081	11.1686	-0.739543	0.0477343	down	11.2296	10.0777	-1.15199	0.00289414	down	II
RAB27A	8.77511	9.44322	0.668115	0.0500614	unaffected	9.87663	10.7786	0.902003	0.035599	up	III
UFSP2	9.53183	9.09758	-0.434245	0.0509014	unaffected	8.89237	9.34946	0.457096	0.019273	up	III
LONP1	10.3906	9.88857	-0.502082	0.0511219	unaffected	9.52062	10.0815	0.560903	0.0265307	up	III
SLC6A9	7.29212	7.70872	0.416598	0.0514338	unaffected	6.91536	8.25881	1.34345	0.00302873	up	III
MAX	7.65211	7.98128	0.329165	0.0517036	unaffected	7.47134	7.85339	0.382054	0.036301	up	III
DPM1	10.6028	11.3408	0.738002	0.0539922	unaffected	10.9482	11.3903	0.442073	0.0165633	up	III
REC8	8.6373	8.20377	-0.433527	0.0542259	unaffected	7.20827	7.50578	0.297504	0.0284427	up	III
ZNF821	7.7286	7.43588	-0.292724	0.0544328	unaffected	7.33617	7.70387	0.367694	0.0451365	up	III
ALDH1L2	7.05766	6.82664	-0.231025	0.0552779	unaffected	8.27161	9.79551	1.52391	0.0372865	up	III
FOXJ3	9.45522	9.83158	0.376362	0.0560895	unaffected	10.3747	10.7972	0.422527	0.0215542	up	III
TEFM	8.06151	8.59241	0.530905	0.0594541	unaffected	8.47973	9.08144	0.601709	0.004959	up	III
CLIC4	8.70007	8.22682	-0.473249	0.0602623	unaffected	9.59723	10.4533	0.85611	0.0104792	up	III
VCPIP1	8.36252	8.17576	-0.186767	0.0603347	unaffected	8.28696	8.77695	0.489995	0.0448338	up	III
CASD1	7.14308	7.49746	0.354378	0.0603347	unaffected	7.0242	7.35289	0.32869	0.0314228	up	III
BCRP2	7.82732	8.23442	0.407093	0.0613681	unaffected	8.00113	8.33753	0.336402	0.042097	up	III
RASGRP2	7.2512	6.83472	-0.416483	0.0615967	unaffected	8.2918	8.72813	0.436323	0.0109487	up	III
HEXDC	7.39495	7.11787	-0.277079	0.0621953	unaffected	7.25103	7.76048	0.509448	0.0162787	up	III
NSMAF	9.11218	9.53559	0.423411	0.0625337	unaffected	10.0744	10.9039	0.829496	0.00856615	up	III
TPM2	7.10165	6.76546	-0.336194	0.0655922	unaffected	8.57828	10.5958	2.01747	0.0200711	up	III
LYRM2	8.3606	8.99517	0.634567	0.065725	unaffected	9.61463	10.3487	0.734083	0.0204622	up	III
TRAPPC6B	8.38207	9.00527	0.623204	0.0659789	unaffected	7.77	8.39817	0.628171	0.0323219	up	III
BSDC1	9.11289	9.54965	0.436763	0.0664591	unaffected	7.93788	8.5537	0.615817	0.00140961	up	III
ZXDC	6.95581	7.23953	0.283724	0.0664591	unaffected	6.9549	7.54267	0.587769	0.0128644	up	III
S100A13	8.00771	7.67574	-0.331972	0.0686156	unaffected	7.64961	8.19843	0.548816	0.0086208	up	III
SUMF1	6.87785	7.20128	0.323428	0.0687975	unaffected	7.64832	8.32657	0.678249	0.00776217	up	III
ACOT2	7.49178	8.01077	0.518985	0.0712074	unaffected	8.55984	9.36785	0.808012	0.0109487	up	III
FEZ2	8.3004	8.72256	0.422158	0.0715409	unaffected	10.0321	10.8985	0.866418	0.0109497	up	III
ZBED1	9.21231	8.94086	-0.271449	0.0724093	unaffected	8.96364	9.56605	0.602408	0.0250445	up	III
FAM84B	7.85184	7.58575	-0.266094	0.0735291	unaffected	7.14258	8.35646	1.21388	0.00184314	up	III
TMBIM1	8.12961	8.61827	0.488661	0.0743941	unaffected	7.59178	8.08887	0.497089	0.00807665	up	III
STYX	9.14769	9.46869	0.321	0.0744675	unaffected	9.56079	10.0914	0.530652	0.0483585	up	III
TRAPPC11	8.48309	8.71269	0.229599	0.0751329	unaffected	8.96855	9.62852	0.659973	0.0372865	up	III
MC1R	7.08582	7.48995	0.404126	0.0755659	unaffected	6.9566	7.44914	0.492537	0.0218493	up	III
MKRN2	8.9267	9.40117	0.474472	0.0758166	unaffected	8.9951	9.34077	0.345665	0.0364046	up	III
NR3C1	7.42936	7.85577	0.426407	0.076172	unaffected	7.47873	8.44819	0.969451	0.00253804	up	III
TRPC4AP	9.21346	9.57924	0.365783	0.0771433	unaffected	9.12191	9.9849	0.862988	0.0147516	up	III
TGIF1	8.36505	9.05675	0.691705	0.0783022	unaffected	8.26371	9.19386	0.930144	0.00418882	up	III
ACAP2	7.73377	8.01558	0.281814	0.0795885	unaffected	7.90256	8.39382	0.491266	0.0252998	up	III
GALNT11	8.33879	8.71909	0.380303	0.0824683	unaffected	8.56081	8.9197	0.358892	0.0250445	up	III
TMEM43	9.57983	10.0965	0.516675	0.0842489	unaffected	9.44815	10.4809	1.03278	0.00494904	up	III
IFT20	8.50208	8.78214	0.280061	0.0843462	unaffected	8.38394	9.05613	0.672192	0.0141206	up	III
RHBDD1	8.19286	7.48214	-0.710722	0.087778	unaffected	7.49349	7.88409	0.390599	0.0284681	up	III
C16orf87	9.25382	9.87437	0.620552	0.0900981	unaffected	8.41213	8.88884	0.476716	0.0282501	up	III
OCRL	6.91816	7.14225	0.224086	0.0906045	unaffected	8.33632	8.78526	0.448937	0.0106938	up	III
MAPK8IP3	8.04646	8.48893	0.442469	0.0909234	unaffected	7.33528	8.01126	0.67598	0.0278278	up	III
ZNF585A	8.0021	8.31231	0.310211	0.0937213	unaffected	8.11003	8.56993	0.459898	0.029565	up	III
C6orf48	11.9669	12.6755	0.708573	0.0946949	unaffected	12.5019	13.7355	1.23358	0.0414589	up	III
SEC63	8.35736	8.61064	0.253282	0.0973677	unaffected	9.21056	9.68558	0.475023	0.0482893	up	III
G0S2	7.2542	6.89683	-0.357374	0.0981941	unaffected	6.96918	8.1212	1.15202	0.00355085	up	III
MTX3	7.7137	8.15836	0.444658	0.0986914	unaffected	7.71178	8.10118	0.389405	0.0247411	up	III
DSCR3	9.56487	9.39504	-0.169827	0.0998315	unaffected	8.52743	8.90238	0.37495	0.0405197	up	III
LYPLAL1	9.2988	9.97297	0.67417	0.104321	unaffected	9.28617	10.5056	1.21948	0.00683509	up	III
KLHL28	7.93531	8.9471	1.01179	0.104445	unaffected	7.07926	7.74259	0.663333	0.00175642	up	III
PTPN12	7.16091	7.40516	0.244253	0.104957	unaffected	9.70925	10.1608	0.451532	0.0101463	up	III
HCG11	7.32413	7.6135	0.289373	0.105117	unaffected	7.22249	7.71399	0.491499	0.0058474	up	III
MRPS25	7.33574	7.5319	0.196151	0.105318	unaffected	7.49796	8.06576	0.567804	0.0229595	up	III
SAMD15	7.4443	7.63178	0.187485	0.106717	unaffected	7.32041	7.63671	0.316302	0.020434	up	III
OARD1	9.87301	10.1974	0.324381	0.109173	unaffected	8.94476	9.34389	0.399137	0.0466435	up	III
PRKCA	9.37254	9.97727	0.604737	0.110331	unaffected	8.55282	9.41703	0.864219	0.0364046	up	III
FCGR1A	6.65923	6.83517	0.175933	0.110588	unaffected	7.05484	7.63916	0.584326	0.0319453	up	III
LMBRD1	9.8627	9.50124	-0.361458	0.110933	unaffected	10.4557	11.0159	0.560193	0.0375462	up	III
WDR45B	9.21116	8.51029	-0.700869	0.113374	unaffected	7.90065	8.4441	0.543448	0.00471926	up	III
CARS2	7.51164	7.89409	0.382451	0.114426	unaffected	7.75861	8.63768	0.879066	0.00184314	up	III
VPS8	7.89151	7.61526	-0.276249	0.114904	unaffected	7.37747	7.77326	0.395796	0.0135438	up	III
MEX3C	8.87558	9.13403	0.25845	0.115186	unaffected	7.74215	8.29279	0.550635	0.0345427	up	III
MAMDC4	7.10038	6.89131	-0.209069	0.117622	unaffected	6.79965	7.02605	0.226398	0.0490075	up	III
ULK1	8.86235	9.17503	0.312683	0.120697	unaffected	8.9127	9.68163	0.768925	0.0320298	up	III
RAB2B	9.93637	10.4155	0.479092	0.12095	unaffected	9.03404	9.9091	0.875061	0.00863852	up	III
RAB6A	8.12099	7.84589	-0.2751	0.12254	unaffected	7.64572	8.40041	0.754691	0.00601081	up	III
CD55	8.68294	9.25354	0.570596	0.124344	unaffected	7.1526	7.79731	0.644717	0.00458065	up	III
GGA2	8.39288	8.74445	0.351565	0.132883	unaffected	9.22985	10.3079	1.07801	0.00818398	up	III
CLIP1	9.27961	9.62095	0.341343	0.136886	unaffected	8.51925	9.54355	1.0243	0.000520937	up	III
TMEM175	7.61351	7.94059	0.327073	0.137249	unaffected	8.58857	9.16629	0.577712	0.0372865	up	III
ENTPD3	7.49389	7.65395	0.160063	0.137699	unaffected	7.39491	7.72792	0.333016	0.0334503	up	III
FAM209A	6.78924	6.9429	0.153652	0.138121	unaffected	6.76725	7.06598	0.298729	0.0224044	up	III
CNDP2	10.9597	11.4925	0.532758	0.139567	unaffected	10.0028	10.9145	0.911647	0.00971228	up	III
PGD	9.436	9.08396	-0.352043	0.140333	unaffected	10.1931	11.3809	1.18772	0.0103353	up	III
STC2	8.72938	8.25153	-0.477848	0.141255	unaffected	7.8028	10.6112	2.80838	0.00797371	up	III
TMEM164	7.9879	7.57837	-0.409531	0.141996	unaffected	9.06602	9.35883	0.292811	0.0444373	up	III
IGF2R	9.78358	10.0293	0.245764	0.142539	unaffected	10.6975	11.3417	0.644215	0.0138195	up	III
NCEH1	8.00521	7.78812	-0.21709	0.143274	unaffected	8.2917	8.62656	0.334862	0.0352468	up	III
KDM4C	7.04213	7.2832	0.241065	0.143636	unaffected	7.25703	7.57793	0.320899	0.0166104	up	III
SNORA70	8.38738	8.84487	0.457485	0.1438	unaffected	7.71958	8.45203	0.732448	0.0136986	up	III
MOB1B	7.36851	7.55465	0.18614	0.146067	unaffected	7.25013	7.66458	0.414455	0.042225	up	III
SLC30A1	7.19807	7.66018	0.462111	0.14736	unaffected	7.05064	7.34622	0.295586	0.0424657	up	III
ZFAND6	8.42765	8.70743	0.27978	0.147741	unaffected	9.00017	9.61908	0.618907	0.00986245	up	III
ZNF700	8.46144	8.68528	0.223839	0.148563	unaffected	8.56735	8.94566	0.378311	0.0436269	up	III
RREB1	6.89379	7.11596	0.222165	0.152577	unaffected	7.3925	7.65651	0.264012	0.0370013	up	III
VAT1	7.59253	7.8902	0.29767	0.152632	unaffected	7.93523	8.53977	0.604545	0.0367655	up	III
UNC50	9.76899	10.1669	0.39792	0.153916	unaffected	10.2631	10.8315	0.568362	0.0058474	up	III
PARP8	8.52	8.23732	-0.282678	0.155925	unaffected	9.7395	10.1798	0.440257	0.0279269	up	III
RNF41	7.59195	7.78223	0.190285	0.157703	unaffected	7.78171	8.55765	0.775939	0.0184253	up	III
SESN2	6.98585	7.20408	0.218229	0.159284	unaffected	6.8059	7.32602	0.520119	0.0153258	up	III
IQCN	6.81602	7.07748	0.261454	0.159931	unaffected	6.82329	7.06269	0.239397	0.0483514	up	III
TMEM35B	9.6967	10.1521	0.455383	0.166345	unaffected	9.18485	9.83789	0.653045	0.00929564	up	III
TATDN3	7.95235	7.52672	-0.425631	0.170319	unaffected	7.87054	8.51887	0.648329	0.0307901	up	III
ALCAM	8.19789	8.44277	0.244884	0.171822	unaffected	9.19307	9.83483	0.641762	0.0423283	up	III
IMMP1L	7.99959	7.54138	-0.458213	0.174444	unaffected	7.97949	8.41471	0.435216	0.0365616	up	III
PABPC4	11.1214	10.8784	-0.24305	0.176924	unaffected	12.4743	12.93	0.455722	0.0053155	up	III
SGF29	7.52171	7.82313	0.301419	0.178049	unaffected	7.54934	7.82085	0.271509	0.0364954	up	III
GOLGA8B	10.4503	10.1266	-0.323653	0.180052	unaffected	8.60557	9.5809	0.975334	0.0110086	up	III
HLA-H	11.1028	11.3749	0.272049	0.182131	unaffected	9.31174	10.7428	1.43108	0.0152611	up	III
CSTF2T	7.49455	7.83508	0.34053	0.183616	unaffected	7.13504	7.39495	0.259907	0.0416393	up	III
FYTTD1	8.35577	8.71998	0.364204	0.184782	unaffected	8.6478	8.99787	0.350069	0.0436269	up	III
SIX5	6.96859	7.08893	0.120334	0.185428	unaffected	7.70324	8.40498	0.701749	0.0120353	up	III
CSAD	8.06397	7.82511	-0.238856	0.186114	unaffected	7.29262	8.07828	0.785664	0.0275519	up	III
RNF146	7.46071	7.72332	0.26261	0.187895	unaffected	7.9397	8.53931	0.599605	0.0179147	up	III
INPP5K	7.22956	7.43229	0.20273	0.188132	unaffected	7.04637	7.33251	0.286144	0.0276365	up	III
BATF3	9.21092	8.63897	-0.57195	0.192466	unaffected	7.30443	8.12564	0.821213	0.0160707	up	III
C1RL-AS1	7.11986	6.94547	-0.174384	0.195583	unaffected	7.05084	7.48067	0.429834	0.0410533	up	III
QTRT1	7.47377	7.79808	0.324317	0.196028	unaffected	7.08669	7.46846	0.381771	0.0164423	up	III
JDP2	6.90315	7.06895	0.1658	0.196283	unaffected	7.49683	8.07131	0.574481	0.0338832	up	III
NFE2L1	8.50401	8.93869	0.434687	0.200135	unaffected	8.23783	9.35966	1.12183	0.000666224	up	III
CHAC1	6.92228	7.26602	0.343747	0.203038	unaffected	7.04262	7.74603	0.703409	0.031814	up	III
TRIM11	8.17626	8.33808	0.161818	0.209471	unaffected	8.4163	8.66692	0.250622	0.0402453	up	III
ZNF14	7.70657	7.94992	0.243351	0.210055	unaffected	7.42522	7.8416	0.41638	0.0236844	up	III
F11R	8.46435	7.58257	-0.881772	0.210055	unaffected	8.9157	10.0153	1.09956	0.0355366	up	III
TOX2	8.92912	8.46772	-0.461399	0.211249	unaffected	10.6702	12.0022	1.33205	0.0436269	up	III
MCFD2	8.31374	8.4584	0.144654	0.211393	unaffected	9.04026	9.58739	0.54713	0.0226416	up	III
RPAIN	10.9285	10.6717	-0.256845	0.21241	unaffected	9.67166	10.3534	0.681769	0.0307593	up	III
CARD9	6.81062	7.12804	0.317417	0.21398	unaffected	10.5064	11.6397	1.13335	0.0015834	up	III
SH2B3	8.92477	8.74379	-0.180979	0.214474	unaffected	9.05741	9.59544	0.538031	0.0219415	up	III
EPB41L4A	7.29396	7.4674	0.173444	0.22096	unaffected	7.29035	7.54241	0.252055	0.0345624	up	III
LPIN1	10.311	10.6236	0.312599	0.221152	unaffected	8.63402	9.13886	0.504843	0.0167381	up	III
SNORD89	8.25568	8.4632	0.207519	0.223782	unaffected	7.62027	8.27944	0.659176	0.0104691	up	III
SMIM20	7.11124	7.26659	0.155351	0.224004	unaffected	7.47691	7.78944	0.312526	0.0178516	up	III
REV1	8.31105	8.55409	0.243045	0.225526	unaffected	8.01656	8.57422	0.557657	0.0475833	up	III
XPOT	9.98058	9.79122	-0.189363	0.226633	unaffected	9.97981	11.0271	1.04733	0.00785086	up	III
HLA-G	9.69326	9.50726	-0.186	0.230673	unaffected	7.90963	9.06308	1.15345	0.0192377	up	III
LHFPL6	7.86505	8.15047	0.285419	0.235147	unaffected	7.2856	7.60885	0.32325	0.0377708	up	III
HYDIN	7.22729	7.34466	0.117371	0.240134	unaffected	7.11426	7.3662	0.251944	0.0369779	up	III
LINC00265	7.43507	7.68156	0.246494	0.244712	unaffected	7.05134	7.41995	0.368602	0.0319206	up	III
MTHFD1L	9.52744	9.84953	0.322095	0.247888	unaffected	9.367	10.3455	0.978526	0.0070617	up	III
RTL10	7.22377	7.01091	-0.212863	0.248929	unaffected	7.25208	7.87535	0.623274	0.0340175	up	III
JAK2	7.91476	8.4131	0.498341	0.249974	unaffected	7.51101	7.92763	0.416625	0.0411288	up	III
TOP1MT	8.4345	8.11979	-0.314701	0.25243	unaffected	9.08648	9.66201	0.575535	0.0166104	up	III
TMEM205	9.63644	9.35949	-0.276949	0.252616	unaffected	9.84942	10.6567	0.80724	0.0068125	up	III
FAM102A	7.93926	8.08436	0.145097	0.255859	unaffected	6.95402	7.25446	0.300448	0.046172	up	III
SERPINI1	7.01507	6.87185	-0.143224	0.265684	unaffected	7.39266	9.03127	1.63861	0.00490357	up	III
MARS	10.0872	10.4883	0.401107	0.26683	unaffected	9.50634	10.5628	1.05645	0.0112845	up	III
AZI2	8.03737	8.23789	0.20052	0.269164	unaffected	8.31222	9.19548	0.883257	0.0181764	up	III
ATP6AP2	10.5426	10.7298	0.187178	0.269563	unaffected	11.4253	12.0189	0.593628	0.0378865	up	III
ARTN	6.82675	6.70906	-0.117687	0.270618	unaffected	6.90637	7.48441	0.578039	0.0380183	up	III
UBAP2L	9.49249	9.28549	-0.207006	0.275077	unaffected	9.77341	10.3963	0.622921	0.0167381	up	III
ZNF605	6.80465	6.9562	0.15155	0.285094	unaffected	7.28839	7.72714	0.438753	0.00562618	up	III
SFT2D1	10.6989	11.0113	0.312429	0.290122	unaffected	12.1797	12.6445	0.46472	0.0300503	up	III
CEBPB	10.9509	10.6434	-0.307469	0.291106	unaffected	10.5003	12.0664	1.56612	0.0331739	up	III
DGAT2	6.96775	7.12723	0.159478	0.29309	unaffected	7.00173	7.37063	0.368899	0.0132499	up	III
SIAH2	9.14774	9.54637	0.398633	0.295832	unaffected	8.08156	9.09943	1.01788	0.0162175	up	III
ALDH2	6.93463	6.79301	-0.141621	0.298198	unaffected	7.79845	8.72699	0.928541	0.0364954	up	III
PRMT2	8.36648	8.14295	-0.223527	0.299058	unaffected	7.35652	7.6733	0.316786	0.0385281	up	III
WARS	11.7663	11.9233	0.157009	0.299299	unaffected	9.92085	11.4551	1.53422	0.0124263	up	III
HDHD2	8.92603	8.59472	-0.331314	0.302107	unaffected	9.56208	9.85274	0.290667	0.0499643	up	III
LAMB3	7.0972	6.75057	-0.346636	0.302508	unaffected	6.73195	7.06544	0.333497	0.0410984	up	III
RFXANK	8.76832	8.56029	-0.208029	0.304692	unaffected	9.3899	10.5642	1.17435	0.000359839	up	III
HIST2H2BF	6.87098	7.04096	0.169976	0.308322	unaffected	7.13499	7.59551	0.460519	0.0102251	up	III
SLC1A4	7.04676	7.20766	0.16089	0.316174	unaffected	7.82162	8.87968	1.05806	0.0013099	up	III
EDF1	11.3998	11.6448	0.245	0.321004	unaffected	11.8501	12.8538	1.00368	0.00591883	up	III
ZC3H7A	9.71068	9.87115	0.160475	0.324872	unaffected	8.62606	9.84239	1.21632	0.00169115	up	III
KBTBD7	7.20653	7.04647	-0.160067	0.325581	unaffected	7.76975	8.03302	0.263274	0.0312447	up	III
MTSS1	8.22822	7.79637	-0.431854	0.331062	unaffected	8.23041	8.85567	0.625262	0.0421877	up	III
PSAP	10.7203	10.9595	0.239172	0.339365	unaffected	11.6103	12.719	1.10872	0.0403216	up	III
PARP12	8.53157	8.002	-0.529572	0.339761	unaffected	7.42924	8.05995	0.630706	0.0239491	up	III
AKAP11	8.8624	8.63591	-0.226487	0.345539	unaffected	8.40149	8.79197	0.390474	0.0342678	up	III
PPARG	7.36317	6.96285	-0.400319	0.346551	unaffected	7.66952	9.331	1.66148	0.00447527	up	III
ASS1	8.27049	8.04565	-0.224839	0.349774	unaffected	10.4975	12.3188	1.82126	0.0244528	up	III
SLC1A5	9.38177	9.74883	0.367066	0.353869	unaffected	9.21472	10.0534	0.83872	0.0148066	up	III
ZCCHC11	8.25311	8.41795	0.164839	0.354076	unaffected	7.73125	8.12532	0.394074	0.0390411	up	III
CPD	8.37599	8.59977	0.223776	0.354673	unaffected	9.76934	10.9651	1.19572	0.0333361	up	III
PIGN	8.03023	7.86484	-0.165398	0.355786	unaffected	8.2934	8.61043	0.317028	0.0170301	up	III
TSC22D3	9.8593	8.95183	-0.907476	0.360825	unaffected	8.63861	10.5694	1.93082	0.00427686	up	III
EXOC1	8.1608	8.30158	0.140778	0.362864	unaffected	8.01494	8.2757	0.260761	0.0357975	up	III
ELMO2	8.74741	9.02467	0.277254	0.363803	unaffected	8.58058	9.20843	0.627853	0.0151709	up	III
FLYWCH1	6.76701	6.89034	0.123333	0.368236	unaffected	6.79298	7.55251	0.759536	0.00382142	up	III
PIGK	8.29804	8.46547	0.167438	0.370939	unaffected	8.66839	9.40415	0.735752	0.0404948	up	III
SLC38A2	10.397	10.5737	0.176699	0.374209	unaffected	9.47659	10.7591	1.28249	0.00947642	up	III
FBXL17	6.89782	7.02661	0.128793	0.374402	unaffected	7.05016	7.5615	0.511343	0.00962395	up	III
MEPCE	8.38107	8.50313	0.122068	0.376686	unaffected	8.26559	8.69468	0.429095	0.0281862	up	III
PTTG1IP	10.3521	9.9378	-0.414333	0.377066	unaffected	10.343	10.8155	0.472559	0.0434096	up	III
UTP3	8.44294	8.7632	0.320261	0.377562	unaffected	8.32053	8.70608	0.385551	0.021183	up	III
FAM172A	7.83884	7.96498	0.126144	0.382594	unaffected	8.48103	8.91158	0.430545	0.0448149	up	III
EIF4G3	8.15679	8.40951	0.252722	0.383409	unaffected	8.49349	8.7947	0.30121	0.0459203	up	III
GOT1	10.0364	10.2856	0.249272	0.388017	unaffected	9.17489	10.2757	1.10084	0.015018	up	III
OR2A9P	6.9507	6.82077	-0.129924	0.390667	unaffected	7.22584	7.75172	0.525888	0.00997252	up	III
FAN1	8.79756	9.03445	0.236896	0.393562	unaffected	8.69678	9.37719	0.680407	0.00947642	up	III
DNAJB2	10.3038	10.7657	0.461948	0.396968	unaffected	7.90995	8.8061	0.896151	0.00386975	up	III
SATB2	6.62919	6.73538	0.10619	0.400303	unaffected	9.54299	9.97367	0.430684	0.0336152	up	III
PABPC5	7.68049	7.83907	0.158582	0.401754	unaffected	7.74483	8.2763	0.531465	0.0247411	up	III
CBX4	8.0734	7.95957	-0.113826	0.408698	unaffected	8.96811	10.1565	1.18838	0.0156338	up	III
SLC39A11	7.26958	7.04594	-0.223642	0.411286	unaffected	8.18473	8.66491	0.480175	0.0402453	up	III
PLEKHA8P1	7.57524	7.41291	-0.162334	0.419759	unaffected	7.46314	8.02351	0.560373	0.00929042	up	III
CRELD1	8.2251	7.89294	-0.332152	0.420486	unaffected	7.67926	8.84712	1.16786	0.00505748	up	III
PSEN2	7.28825	7.51638	0.228128	0.420918	unaffected	7.95294	8.71774	0.764802	0.000679546	up	III
NISCH	8.60277	8.80757	0.204798	0.424539	unaffected	8.32171	9.04134	0.719629	0.0169604	up	III
PWWP2B	7.00065	7.13397	0.133324	0.424744	unaffected	7.93723	8.30814	0.37091	0.0258679	up	III
TCEAL1	7.3398	7.23092	-0.108881	0.427229	unaffected	7.82141	8.18229	0.360886	0.0321238	up	III
SNX22	7.57355	7.66815	0.0945932	0.430171	unaffected	7.44457	7.80164	0.357062	0.0141206	up	III
HMBOX1	7.91165	7.74556	-0.166092	0.432373	unaffected	8.01568	8.34336	0.327675	0.0497696	up	III
ATXN1L	8.49332	8.62596	0.132634	0.440824	unaffected	8.21484	8.55856	0.343719	0.0281862	up	III
C11orf54	8.43263	8.73	0.297364	0.442486	unaffected	7.46907	8.0613	0.592231	0.00636754	up	III
MIR554	6.73018	6.64959	-0.0805921	0.444134	unaffected	6.58653	6.80328	0.216749	0.0448004	up	III
ITPR1	8.82076	8.62494	-0.195819	0.445327	unaffected	8.94262	10.4403	1.4977	0.00175642	up	III
NQO1	7.90539	7.65138	-0.254013	0.454139	unaffected	9.92263	11.3011	1.3785	0.0361802	up	III
TXNDC12	10.5611	10.4236	-0.137575	0.454449	unaffected	11.3005	11.6457	0.345197	0.0380444	up	III
ZBTB14	8.3074	8.13494	-0.172464	0.456821	unaffected	8.19922	8.69901	0.499788	0.00466524	up	III
JMJD6	8.14147	8.3762	0.234728	0.460452	unaffected	7.50223	7.99388	0.491653	0.0434267	up	III
TCEAL4	9.2971	9.11297	-0.184124	0.473457	unaffected	10.375	11.2594	0.884391	0.0058474	up	III
ARMCX3	7.92158	8.13119	0.209614	0.481795	unaffected	7.5586	8.48154	0.922943	0.00163299	up	III
SPSB1	7.60166	7.41695	-0.184716	0.483833	unaffected	7.015	7.57699	0.56199	0.0366243	up	III
TSPAN17	9.31678	9.52992	0.213142	0.484928	unaffected	9.18692	9.84532	0.658396	0.0276074	up	III
SLC43A1	7.10264	6.95369	-0.14895	0.485161	unaffected	7.23358	7.6903	0.456722	0.0175163	up	III
CD33	6.87716	6.70513	-0.17203	0.489491	unaffected	9.43799	9.75513	0.317149	0.0291259	up	III
ST6GALNAC3	6.84979	6.73323	-0.116559	0.498844	unaffected	6.89329	7.63255	0.739258	0.0101663	up	III
DDX59	8.90074	9.03778	0.137046	0.498998	unaffected	8.13483	9.05156	0.916728	0.0121263	up	III
EIF4EBP1	7.41373	7.21081	-0.202918	0.500227	unaffected	7.65153	8.44757	0.796036	0.0284681	up	III
INPPL1	8.40148	8.27415	-0.127335	0.50034	unaffected	9.05651	9.31613	0.259626	0.0259627	up	III
TMUB2	8.44954	8.66504	0.215496	0.500625	unaffected	8.04894	8.55895	0.510013	0.0466165	up	III
RCBTB2	7.31871	7.45257	0.133854	0.503064	unaffected	7.5116	7.93786	0.426263	0.0159131	up	III
SPECC1L	9.51497	9.68539	0.170415	0.503524	unaffected	9.13781	9.92098	0.783167	0.0129099	up	III
POMGNT1	8.34015	8.11947	-0.220677	0.513128	unaffected	8.87403	9.2662	0.392176	0.0471336	up	III
DIDO1	7.87817	7.71235	-0.165826	0.516804	unaffected	7.57224	7.91254	0.340297	0.0451309	up	III
TAF15	9.88168	10.4954	0.613693	0.521216	unaffected	9.40274	10.7855	1.38278	0.0171707	up	III
SYVN1	8.96942	9.17686	0.207442	0.522768	unaffected	8.8685	9.43499	0.566493	0.00573517	up	III
RPN2	8.95907	9.03768	0.0786059	0.531528	unaffected	9.75749	10.3213	0.563812	0.0375509	up	III
MRPL54	10.3813	10.2773	-0.103996	0.536495	unaffected	10.2425	10.8093	0.566738	0.00369587	up	III
COL7A1	7.04163	6.93267	-0.108953	0.540838	unaffected	6.89582	7.54722	0.651398	0.0382619	up	III
PLA2G4C	7.12358	7.03064	-0.0929441	0.54447	unaffected	7.21051	7.72133	0.510822	0.0223459	up	III
CSGALNACT2	8.19016	8.38243	0.192271	0.547454	unaffected	7.48646	7.78257	0.296109	0.0275261	up	III
PSAT1	11.1874	10.8379	-0.349448	0.549133	unaffected	11.0741	12.758	1.68385	0.0141393	up	III
ZNF69	7.18239	7.29037	0.107986	0.550029	unaffected	7.85413	8.24221	0.388074	0.0236961	up	III
PRRG1	6.66909	6.74631	0.0772162	0.550928	unaffected	7.24546	7.54467	0.299208	0.0263203	up	III
GNAQ	7.4115	7.55745	0.145944	0.551443	unaffected	7.46039	7.85589	0.3955	0.026062	up	III
CTNNB1	7.72498	7.82065	0.0956688	0.552916	unaffected	8.22608	8.63805	0.411972	0.0369902	up	III
UBE2D4	7.7924	7.68444	-0.107964	0.554285	unaffected	8.12975	8.86316	0.733404	0.035004	up	III
NSUN4	8.56143	8.79304	0.23161	0.562527	unaffected	8.78251	9.15669	0.374179	0.0466435	up	III
GNG5	9.65457	9.77067	0.1161	0.566407	unaffected	9.07263	9.70153	0.628902	0.0497976	up	III
KCTD13	7.82304	7.94674	0.1237	0.566535	unaffected	7.27268	7.56219	0.289516	0.0466435	up	III
SNHG5	13.0925	12.9794	-0.113074	0.56812	unaffected	13.0574	13.4786	0.421175	0.0300528	up	III
TXN	13.4947	13.258	-0.23677	0.56896	unaffected	12.9228	13.578	0.655228	0.0118012	up	III
ZNF512	8.61509	8.44883	-0.166259	0.570772	unaffected	8.62831	9.23109	0.602784	0.0110995	up	III
EEF1E1	10.4424	10.6291	0.186715	0.57113	unaffected	9.40678	10.8099	1.40311	0.00302873	up	III
PAG1	7.73301	7.90303	0.170022	0.572211	unaffected	8.26249	9.17967	0.917179	0.00313502	up	III
GSE1	7.50238	7.58302	0.0806451	0.574106	unaffected	9.36973	10.1217	0.751943	0.030488	up	III
HMG20A	7.74475	7.5885	-0.156257	0.581394	unaffected	7.62156	7.9361	0.314543	0.0457287	up	III
NDUFA4L2	6.96212	6.86532	-0.0968	0.583132	unaffected	7.20616	7.93375	0.727593	0.0122531	up	III
SMAD7	7.47519	7.36105	-0.114145	0.58724	unaffected	7.26658	7.70095	0.434364	0.0118087	up	III
FMC1	9.49847	9.58404	0.0855791	0.588144	unaffected	9.90677	10.7103	0.803539	0.00562618	up	III
AJUBA	6.86397	6.96794	0.103972	0.594962	unaffected	7.05512	7.91013	0.855016	0.0108233	up	III
TARS	10.6226	10.7778	0.155227	0.605507	unaffected	11.2001	11.8426	0.642548	0.00446395	up	III
MRPS31	10.114	9.96061	-0.153436	0.606017	unaffected	9.37681	9.77846	0.401648	0.0301934	up	III
CFC1B	6.85305	6.7926	-0.0604531	0.606966	unaffected	7.30374	9.24602	1.94228	0.00174352	up	III
OSGEPL1	7.35081	7.23687	-0.113938	0.607485	unaffected	7.35549	7.69832	0.342834	0.029541	up	III
ATP6V1E2	7.13352	7.29094	0.157415	0.609952	unaffected	7.13628	7.83076	0.69448	0.00650319	up	III
TBX15	6.70478	6.75821	0.0534232	0.611774	unaffected	6.68281	6.97761	0.294794	0.0364046	up	III
ZNF557	7.48052	7.5588	0.0782787	0.612352	unaffected	7.30627	7.83332	0.527047	0.0178516	up	III
SGSM2	9.8355	9.95278	0.117286	0.61477	unaffected	8.93479	9.56239	0.627601	0.0165471	up	III
SPRY2	6.79206	6.86848	0.0764193	0.614818	unaffected	8.66429	9.605	0.940714	0.0382619	up	III
TMEM230	10.573	10.7057	0.132687	0.616147	unaffected	10.7108	11.2198	0.508917	0.0395935	up	III
MRPS14	7.19165	7.25847	0.0668186	0.620955	unaffected	6.91968	7.3062	0.386514	0.0252408	up	III
TNFAIP8L2	7.02519	7.08944	0.0642512	0.624136	unaffected	8.1379	8.67887	0.540968	0.0283589	up	III
CIPC	7.89578	8.00463	0.108857	0.625137	unaffected	8.09275	8.56146	0.46871	0.0072014	up	III
SRD5A3	6.87928	6.79838	-0.0808921	0.629238	unaffected	7.02486	7.62421	0.59935	0.0209881	up	III
LTC4S	6.60955	6.66485	0.0552958	0.631097	unaffected	8.19903	10.327	2.12801	0.0364046	up	III
SPG7	9.04409	9.10787	0.063775	0.635285	unaffected	8.45628	8.93061	0.474327	0.0283322	up	III
PDCD10	10.9066	10.8174	-0.0892176	0.643529	unaffected	10.7083	11.1405	0.4322	0.0236961	up	III
OMA1	7.69485	7.50673	-0.188119	0.643627	unaffected	7.74498	8.30168	0.556702	0.00871048	up	III
FAM210B	6.96577	7.03606	0.0702859	0.64389	unaffected	7.728	8.59843	0.870439	0.0451417	up	III
MFSD6	8.45099	8.55101	0.100021	0.646641	unaffected	7.36177	7.79013	0.428363	0.0267846	up	III
RCN2	9.5129	9.663	0.150095	0.647481	unaffected	10.2899	10.7143	0.424373	0.00504306	up	III
C15orf41	7.02087	6.94819	-0.0726797	0.649073	unaffected	7.34983	8.00216	0.652334	0.00184314	up	III
ZMIZ2	7.88004	8.03951	0.159476	0.651785	unaffected	7.48756	7.7999	0.312344	0.0261107	up	III
SIRPA	6.68009	6.74594	0.0658555	0.65231	unaffected	9.87271	10.7881	0.915415	0.0058474	up	III
ANKMY1	7.29958	7.22352	-0.0760573	0.656553	unaffected	7.311	7.84316	0.532162	0.0092998	up	III
UGT1A3	7.1988	7.11626	-0.0825433	0.661159	unaffected	6.96902	7.30721	0.338192	0.0205744	up	III
CAPS	7.14839	7.21545	0.0670582	0.66135	unaffected	7.22128	7.86042	0.639142	0.00634373	up	III
MSRA	7.51491	7.61629	0.101389	0.661703	unaffected	8.78433	9.20478	0.420444	0.0350553	up	III
ADCY4	6.87258	6.92776	0.0551859	0.661903	unaffected	6.8835	7.49078	0.607285	0.0160394	up	III
EPHA10	7.59451	7.51108	-0.0834329	0.667003	unaffected	7.23593	7.5611	0.325173	0.0477908	up	III
S100P	7.11331	7.29677	0.183462	0.673949	unaffected	6.90902	11.1032	4.19419	0.000461183	up	III
ZFC3H1	8.80998	8.88767	0.0776918	0.680595	unaffected	7.66397	7.93643	0.27246	0.0435772	up	III
MAP3K3	7.23578	7.30901	0.0732303	0.681469	unaffected	7.21553	7.46792	0.252398	0.029293	up	III
FAM219B	7.86986	7.75529	-0.114572	0.681799	unaffected	7.77811	8.79909	1.02098	0.00307402	up	III
HSPA13	7.39119	7.50788	0.116686	0.682648	unaffected	7.06221	7.62958	0.567371	0.00682417	up	III
TUBE1	8.18263	8.2872	0.104577	0.68523	unaffected	7.85983	9.03498	1.17515	0.010465	up	III
PYCR1	8.20432	8.38373	0.179405	0.686134	unaffected	8.65613	9.31385	0.657712	0.00919545	up	III
ASAP3	6.77904	6.82598	0.0469448	0.686703	unaffected	6.89318	7.61207	0.71889	0.002819	up	III
IDUA	6.78232	6.84055	0.0582236	0.686821	unaffected	7.04837	8.06152	1.01316	0.0378887	up	III
BLCAP	8.09757	8.18941	0.0918425	0.68955	unaffected	8.23546	8.67182	0.436363	0.0297856	up	III
LINC01061	8.89276	9.02528	0.132524	0.692275	unaffected	8.22057	8.74499	0.524416	0.0417433	up	III
TOR3A	8.09143	7.92233	-0.169094	0.693293	unaffected	7.81569	8.50903	0.693342	0.0256846	up	III
RTN4	10.5108	10.3941	-0.116668	0.693717	unaffected	11.2312	11.7926	0.561352	0.00934826	up	III
CAB39	11.4781	11.5646	0.0864139	0.69678	unaffected	10.6633	11.0902	0.426862	0.019618	up	III
CD46	9.39637	9.32712	-0.0692465	0.696897	unaffected	8.90784	9.3699	0.46206	0.0337984	up	III
ALS2	7.61231	7.72164	0.109332	0.698496	unaffected	7.81025	8.06833	0.258077	0.0300147	up	III
NUPL2	8.45677	8.57611	0.119336	0.702536	unaffected	9.3517	9.88503	0.53333	0.0133004	up	III
MAP1LC3B	9.2717	9.22756	-0.0441347	0.703178	unaffected	8.08789	8.98543	0.897533	0.0121263	up	III
SDSL	6.79179	6.84449	0.0526969	0.705587	unaffected	8.647	9.27624	0.629238	0.0075942	up	III
GALNT1	7.46695	7.59526	0.12831	0.708756	unaffected	7.98451	8.56464	0.580136	0.00330171	up	III
GPT2	8.25173	8.10381	-0.147922	0.712489	unaffected	8.57923	10.3524	1.77312	0.00313502	up	III
MCEMP1	6.74318	6.69488	-0.0483043	0.717642	unaffected	9.58245	11.5952	2.01275	0.00243237	up	III
SERPINF1	6.57883	6.64974	0.0709196	0.717996	unaffected	8.99391	10.1462	1.1523	0.016493	up	III
SLC7A11	6.8771	6.83394	-0.0431603	0.719172	unaffected	6.7464	7.10681	0.360408	0.0394021	up	III
AFF3	6.73709	6.67177	-0.0653197	0.719706	unaffected	7.92181	9.00849	1.08669	0.0380506	up	III
SHTN1	6.67554	6.63461	-0.0409304	0.721265	unaffected	8.52127	9.12142	0.600148	0.0056831	up	III
NTSR1	6.75886	6.70762	-0.0512403	0.730797	unaffected	8.18253	9.00708	0.824551	0.0226498	up	III
P2RX4	7.76818	7.9333	0.165117	0.730797	unaffected	7.85623	8.4875	0.631264	0.00998719	up	III
ZNF230	6.81187	6.85665	0.0447794	0.734479	unaffected	7.17327	7.44624	0.272974	0.0307593	up	III
RASA3	7.30927	7.16687	-0.142408	0.737457	unaffected	7.24538	7.59367	0.348298	0.0275484	up	III
GANAB	9.54839	9.47893	-0.0694568	0.737457	unaffected	9.77241	10.2247	0.452241	0.0137703	up	III
CLDN7	6.72721	6.68284	-0.0443705	0.738553	unaffected	7.03935	7.65173	0.612384	0.0152705	up	III
FBXO10	6.8042	6.87245	0.0682589	0.741527	unaffected	6.84171	7.08559	0.243874	0.0475416	up	III
BACE1	6.68004	6.63214	-0.047907	0.743478	unaffected	7.26688	7.7678	0.500921	0.0247492	up	III
TAOK3	7.86466	7.82228	-0.042384	0.743939	unaffected	7.96492	8.49043	0.52551	0.0227985	up	III
TAPBPL	8.0821	7.98	-0.102096	0.74479	unaffected	7.25895	7.93889	0.679945	0.0045506	up	III
ORM1	6.80719	6.75963	-0.0475565	0.74568	unaffected	7.80337	10.9054	3.10199	0.023309	up	III
MAP1B	6.722	6.68018	-0.0418162	0.746009	unaffected	7.13104	8.09141	0.960367	0.0250142	up	III
KCNE1	6.62351	6.56948	-0.0540332	0.746094	unaffected	6.60424	7.15506	0.550814	0.00253804	up	III
FAM167A	6.93114	6.89307	-0.0380706	0.746447	unaffected	6.82278	7.58058	0.757803	0.0134197	up	III
MYOZ1	6.84578	6.77586	-0.0699261	0.752548	unaffected	7.56374	8.74827	1.18452	0.0309228	up	III
SNHG8	10.1989	9.59486	-0.604052	0.753673	unaffected	10.9889	11.7122	0.723332	0.0275022	up	III
ZNF114	6.83705	6.79375	-0.0432968	0.759347	unaffected	7.17966	7.58027	0.40061	0.0343009	up	III
TRIM56	8.35356	8.25022	-0.103338	0.761798	unaffected	7.93786	8.73245	0.794591	0.00148222	up	III
THNSL2	6.82844	6.78393	-0.0445148	0.763977	unaffected	7.15579	7.67553	0.519735	0.0336152	up	III
FCGR1B	6.78683	6.74521	-0.0416198	0.76532	unaffected	10.6013	11.5062	0.904878	0.00696927	up	III
SDC2	6.90224	6.85371	-0.0485282	0.766033	unaffected	8.52503	10.0544	1.52938	0.00338561	up	III
ZC3H12C	7.15875	7.07977	-0.0789763	0.767649	unaffected	7.42169	7.78183	0.360139	0.0391422	up	III
SLC25A20	8.1885	8.31343	0.124935	0.770558	unaffected	8.19111	8.70177	0.510665	0.0417572	up	III
GNRH1	7.2382	7.18412	-0.0540818	0.775366	unaffected	7.09621	7.45496	0.358752	0.017022	up	III
LCOR	8.09833	8.21631	0.117975	0.775617	unaffected	7.52468	8.28259	0.757911	0.0014158	up	III
SLC33A1	8.26488	8.15745	-0.107433	0.781132	unaffected	8.08582	8.51948	0.43366	0.0483585	up	III
ARHGAP5	6.93623	6.88782	-0.048405	0.782321	unaffected	7.37165	9.22099	1.84933	0.0049357	up	III
PPM1E	6.77607	6.8201	0.0440365	0.786842	unaffected	8.30967	9.17189	0.862229	0.00929042	up	III
LMAN1	8.60924	8.54647	-0.0627748	0.790073	unaffected	7.89428	8.24696	0.352688	0.0278278	up	III
PMAIP1	10.917	11.1221	0.205093	0.795763	unaffected	8.86332	9.82929	0.965967	0.0311591	up	III
DHRS3	8.75454	8.52553	-0.229013	0.798015	unaffected	7.10738	8.01823	0.91085	0.00815617	up	III
DTX2	8.51874	8.46821	-0.0505284	0.801233	unaffected	9.10365	9.63344	0.529794	0.00439983	up	III
RPS6KA2	7.62062	7.6967	0.0760824	0.801906	unaffected	7.59447	9.20246	1.60799	0.00542696	up	III
MBLAC2	6.94245	6.97251	0.030055	0.806465	unaffected	7.34217	7.84788	0.505714	0.0466435	up	III
MOCOS	6.68274	6.72906	0.0463243	0.806551	unaffected	7.20758	7.57674	0.369156	0.0429539	up	III
STYXL1	9.02065	9.10729	0.0866421	0.807285	unaffected	9.45535	9.90962	0.454265	0.0442088	up	III
NCOA7	9.87758	9.9805	0.102926	0.812484	unaffected	8.50819	9.61382	1.10563	0.00688494	up	III
BCAT1	8.97459	9.25636	0.281767	0.815019	unaffected	9.04417	9.92676	0.882589	0.0284427	up	III
CYP27B1	7.61423	7.6851	0.0708733	0.822761	unaffected	6.99158	7.32674	0.335162	0.0442839	up	III
INPP5J	6.71017	6.68324	-0.0269274	0.823316	unaffected	7.25467	7.57906	0.324383	0.0497696	up	III
CSK	10.1471	10.0885	-0.058601	0.824335	unaffected	10.0177	10.5636	0.545932	0.0141897	up	III
CENPV	9.3699	9.26434	-0.105561	0.828157	unaffected	9.66859	10.6711	1.00256	0.0227177	up	III
BTAF1	10.0112	9.90784	-0.103341	0.829741	unaffected	9.28046	10.0238	0.743296	0.0006773	up	III
SAP25	8.48741	8.55787	0.0704584	0.831688	unaffected	8.1091	9.11838	1.00928	0.0312447	up	III
MFAP4	6.76089	6.73489	-0.0259978	0.834065	unaffected	6.84379	7.37831	0.534525	0.017287	up	III
FAM174A	7.7196	7.76902	0.0494221	0.834331	unaffected	8.40043	8.76289	0.362453	0.022953	up	III
CCL20	9.24575	9.43646	0.190713	0.83511	unaffected	6.9791	7.35709	0.37799	0.0436934	up	III
FAM43A	8.06564	8.18853	0.122896	0.835554	unaffected	8.26154	9.19952	0.937972	0.00891533	up	III
ARIH2	9.18601	9.25189	0.0658772	0.837677	unaffected	9.17899	9.8184	0.639417	0.016408	up	III
MAPK8IP1P2	7.39741	7.45149	0.054086	0.840633	unaffected	7.22562	7.58383	0.35821	0.0378696	up	III
AGA	7.59812	7.69932	0.101204	0.841629	unaffected	7.6997	8.92122	1.22153	0.00603779	up	III
TMEM254	7.82365	7.78061	-0.0430472	0.84359	unaffected	8.33007	8.90623	0.57616	0.0288612	up	III
TSEN15	9.48082	9.60163	0.120808	0.844479	unaffected	8.32914	9.53748	1.20833	0.0104045	up	III
MARF1	9.56213	9.51286	-0.0492726	0.845033	unaffected	8.82817	9.67096	0.842789	0.0100122	up	III
TCTEX1D1	6.69629	6.73231	0.0360217	0.847242	unaffected	8.22673	9.15591	0.929184	0.0464338	up	III
OGT	10.4845	10.4148	-0.0696632	0.848349	unaffected	9.5027	10.3819	0.879222	0.0202754	up	III
MIB2	8.0577	8.00807	-0.0496286	0.858594	unaffected	7.0093	7.32368	0.314378	0.0362014	up	III
PLEK	7.01252	7.04435	0.0318337	0.85944	unaffected	10.7428	12.0104	1.26756	0.00601081	up	III
FYN	9.67017	9.7267	0.0565251	0.859782	unaffected	7.48119	8.5839	1.10271	0.0167381	up	III
DNAJB9	8.84443	8.98542	0.140998	0.860452	unaffected	7.6156	8.20079	0.585186	0.00591883	up	III
ICAM4	6.92176	6.88512	-0.0366438	0.861145	unaffected	6.93303	7.18154	0.248504	0.02907	up	III
C1orf53	6.85325	6.80569	-0.047557	0.862586	unaffected	7.57742	8.31116	0.733732	0.00417227	up	III
DRD5	6.72742	6.77005	0.0426226	0.866505	unaffected	6.74238	7.05211	0.309734	0.0443276	up	III
AATK	7.459	7.51899	0.0599921	0.866569	unaffected	7.31103	7.58964	0.278613	0.0496231	up	III
PAM	9.85741	9.80063	-0.0567777	0.874444	unaffected	8.91504	9.26477	0.349723	0.042989	up	III
MAN2C1	7.30819	7.37058	0.0623872	0.875599	unaffected	7.22393	7.71354	0.489614	0.0118059	up	III
NIN	8.00178	7.93647	-0.0653121	0.875683	unaffected	8.14299	8.63628	0.493284	0.0447458	up	III
GDF15	6.732	6.75964	0.0276414	0.87908	unaffected	6.95161	8.82517	1.87356	0.00215928	up	III
LAIR1	6.9373	6.96107	0.0237663	0.879549	unaffected	8.20493	9.36566	1.16073	0.0058474	up	III
TMED1	8.94854	8.92579	-0.0227565	0.87997	unaffected	8.73496	9.1065	0.371542	0.0236961	up	III
SLC26A3	6.65268	6.67279	0.0201065	0.880776	unaffected	6.58438	6.81167	0.227294	0.0436269	up	III
ZNF410	9.25183	9.32045	0.0686223	0.883555	unaffected	9.17583	9.48782	0.311991	0.0382619	up	III
FAM46A	7.50202	7.58574	0.0837236	0.884351	unaffected	11.4405	11.9515	0.510965	0.0284958	up	III
ERLEC1	9.13789	9.10856	-0.0293269	0.8844	unaffected	9.05375	9.56141	0.507661	0.0166104	up	III
TIMMDC1	6.90702	6.93467	0.027648	0.886375	unaffected	7.14349	7.49961	0.356112	0.0370352	up	III
S100PBP	8.31791	8.29213	-0.0257768	0.887854	unaffected	8.04207	8.36283	0.320755	0.0392486	up	III
ERRFI1	7.3352	7.30144	-0.0337608	0.88815	unaffected	7.05987	7.68212	0.622248	0.0104045	up	III
ZNF492	6.7342	6.71597	-0.0182279	0.890992	unaffected	6.76265	7.31825	0.555595	0.0250534	up	III
HERPUD1	10.3155	10.3972	0.081691	0.892842	unaffected	9.58903	10.7612	1.17215	0.0378659	up	III
RBBP6	8.24572	8.17993	-0.0657963	0.893219	unaffected	7.22072	7.55572	0.334995	0.02288	up	III
KCNMB3	6.85907	6.87844	0.0193649	0.898014	unaffected	7.54139	8.04277	0.501383	0.0077639	up	III
CAMP	6.69327	6.67145	-0.0218287	0.903665	unaffected	7.11982	8.82421	1.70439	0.0360375	up	III
GATAD1	7.09007	7.1182	0.0281295	0.90522	unaffected	7.60751	7.99919	0.391677	0.0268582	up	III
ARHGAP12	7.45411	7.42785	-0.0262583	0.90624	unaffected	7.68957	8.08943	0.39986	0.0474522	up	III
CSF2RA	6.79021	6.77175	-0.0184621	0.907305	unaffected	7.72697	8.69973	0.972761	0.00190963	up	III
KIAA0930	6.99984	7.03012	0.0302808	0.91064	unaffected	9.54518	10.0453	0.500124	0.00562618	up	III
FLRT1	6.85318	6.82304	-0.0301407	0.911886	unaffected	7.0282	7.75897	0.730775	0.00727248	up	III
MIDN	8.38123	8.40858	0.0273459	0.912551	unaffected	8.22141	8.65644	0.435038	0.0372721	up	III
ELANE	6.74166	6.72608	-0.0155795	0.913216	unaffected	13.5764	13.9396	0.363266	0.015018	up	III
VEGFA	7.5685	7.59402	0.0255268	0.916724	unaffected	7.42785	8.63578	1.20793	0.0466165	up	III
RAB3GAP2	9.02058	8.99651	-0.0240681	0.918118	unaffected	8.88014	9.20987	0.329724	0.0475981	up	III
GRIPAP1	8.14065	8.16929	0.0286396	0.919145	unaffected	8.12479	8.59552	0.47073	0.0092998	up	III
WDR27	6.96066	6.94223	-0.0184279	0.924387	unaffected	7.24036	7.80288	0.562517	0.0356362	up	III
CRNDE	6.99768	7.03136	0.0336739	0.926862	unaffected	9.09244	9.97865	0.886211	0.0210847	up	III
MYO15B	6.99598	7.01388	0.0178985	0.927158	unaffected	7.07357	7.66874	0.595174	0.0296385	up	III
ZBED8	6.72286	6.74361	0.0207499	0.93207	unaffected	7.20308	7.53051	0.32743	0.0162175	up	III
BBC3	7.53187	7.55342	0.0215523	0.933	unaffected	7.25937	7.52897	0.2696	0.0406859	up	III
LRRC57	7.45072	7.43138	-0.0193339	0.934497	unaffected	7.82725	8.20155	0.374303	0.0173008	up	III
LOC155060	6.78127	6.79712	0.0158573	0.934586	unaffected	6.7492	6.98142	0.232224	0.041215	up	III
PEX5	9.83821	9.88158	0.0433641	0.934586	unaffected	9.01665	9.51327	0.496626	0.0137589	up	III
TMEM267	7.36152	7.38379	0.0222671	0.940005	unaffected	7.28835	7.77041	0.482053	0.0224327	up	III
ETFRF1	8.6998	8.72322	0.0234247	0.940553	unaffected	8.27989	9.3691	1.08921	0.0387393	up	III
NEK1	7.30457	7.33458	0.0300078	0.942999	unaffected	7.10385	7.60628	0.502424	0.0213859	up	III
TCEA1	10.5306	10.4953	-0.0353581	0.944812	unaffected	10.4838	11.7098	1.22598	0.0342741	up	III
LOC100132215	6.73297	6.74443	0.0114636	0.947952	unaffected	6.82962	7.107	0.277376	0.0374122	up	III
MXD1	8.18373	8.13851	-0.0452202	0.948293	unaffected	7.31683	7.95872	0.641889	0.0159413	up	III
NUPR1	6.77491	6.78721	0.0123084	0.948868	unaffected	7.09043	9.1527	2.06227	0.000627103	up	III
WDR26	8.29082	8.31595	0.0251329	0.948934	unaffected	7.87475	8.45568	0.580925	0.0377357	up	III
STAG3L5P-PVRIG2P-PILRB	10.068	10.0475	-0.0204291	0.949644	unaffected	10.563	11.2891	0.726096	0.0263564	up	III
TPBG	6.81529	6.8277	0.012417	0.95109	unaffected	7.40464	7.81492	0.410276	0.00604679	up	III
GRB10	7.28091	7.29473	0.0138221	0.951391	unaffected	7.55603	9.23761	1.68158	0.000316578	up	III
IARS	10.3403	10.3264	-0.0139097	0.954839	unaffected	10.8348	11.6697	0.834922	0.0112845	up	III
RPL26	13.5818	13.5906	0.00876705	0.955711	unaffected	13.0485	13.3615	0.312968	0.0265307	up	III
UGGT2	6.87247	6.86192	-0.0105461	0.956907	unaffected	7.43689	7.99627	0.559382	0.00198754	up	III
NUB1	8.88923	8.85839	-0.0308413	0.957206	unaffected	8.64951	9.55416	0.904654	0.0265307	up	III
MYL5	7.3462	7.3194	-0.0268008	0.960222	unaffected	7.28588	7.98174	0.695858	0.0320846	up	III
LAMB2P1	6.86488	6.87212	0.00724352	0.960474	unaffected	6.85417	7.34255	0.48838	0.017022	up	III
AGT	6.75987	6.75069	-0.00918023	0.961533	unaffected	10.0591	11.2574	1.19833	0.00144714	up	III
CDK10	8.85915	8.84534	-0.0138029	0.968334	unaffected	8.75111	9.14302	0.391911	0.0470208	up	III
SNORA67	9.01228	8.98853	-0.0237461	0.977637	unaffected	7.6026	8.20658	0.603973	0.0387915	up	III
SNORA24	8.5555	8.53574	-0.0197563	0.977925	unaffected	7.46769	8.05425	0.586557	0.0140362	up	III
ACSL1	7.69279	7.68035	-0.0124425	0.979489	unaffected	8.43074	9.77182	1.34108	0.00341342	up	III
CREG1	7.87877	7.88674	0.00796704	0.981222	unaffected	8.96279	9.87866	0.91587	0.0218513	up	III
C3orf80	6.77058	6.77448	0.00390201	0.983911	unaffected	6.76724	7.17264	0.405403	0.0475416	up	III
FBXO18	8.84034	8.8447	0.0043634	0.984141	unaffected	8.6377	9.07379	0.436088	0.0162787	up	III
TRIM66	7.85522	7.84866	-0.0065575	0.984915	unaffected	7.51574	8.05579	0.540042	0.017683	up	III
TOM1	9.3346	9.32498	-0.00961817	0.984935	unaffected	8.55776	9.9251	1.36734	0.000456611	up	III
CTSG	6.79527	6.78925	-0.00601756	0.987602	unaffected	10.4728	13.3188	2.84598	0.00911314	up	III
SPATA41	6.74804	6.74438	-0.00365927	0.988643	unaffected	6.96165	7.47127	0.509622	0.0197788	up	III
CFAP70	6.79538	6.79814	0.0027679	0.990047	unaffected	6.81479	7.30688	0.492096	0.00891533	up	III
SCN5A	6.82859	6.83162	0.00302945	0.990727	unaffected	6.91969	7.19795	0.278254	0.0179567	up	III
RAPGEF1	9.51429	9.51786	0.00356932	0.993808	unaffected	8.73969	9.65901	0.919324	0.0100122	up	III
TBL1X	8.55865	8.56439	0.00573427	0.994395	unaffected	7.57812	8.85869	1.28057	0.00793547	up	III
MLLT10	8.45478	8.45632	0.00153877	0.997165	unaffected	8.60695	9.25022	0.643269	0.0158683	up	III
PLXDC2	6.6876	6.6889	0.00130333	0.997551	unaffected	6.90818	7.53353	0.625345	0.00616453	up	III
TMEM128	6.99941	6.99844	-0.000972504	0.999069	unaffected	7.43212	7.6935	0.261381	0.0322282	up	III
BZW2	10.4027	9.74369	-0.658994	0.0516454	unaffected	10.8058	10.0701	-0.735687	0.0236961	down	IV
MTFR2	7.16963	6.84472	-0.324914	0.0524272	unaffected	7.34848	7.02075	-0.327722	0.035264	down	IV
BTG3	10.2546	11.0918	0.837209	0.052803	unaffected	9.52192	8.91414	-0.607776	0.00235343	down	IV
ITGAE	10.0797	9.5684	-0.511284	0.0534632	unaffected	9.21194	8.47337	-0.738569	0.0100122	down	IV
MTFMT	7.95056	7.38764	-0.56292	0.0537067	unaffected	8.60697	7.84707	-0.759901	0.0212664	down	IV
CINP	7.69899	7.33618	-0.362813	0.0542176	unaffected	7.50915	7.19176	-0.317392	0.0383985	down	IV
TMSB15A	6.94878	6.68216	-0.266623	0.0547202	unaffected	8.75267	6.89945	-1.85322	0.000416597	down	IV
SLBP	9.62049	8.84254	-0.777953	0.0548024	unaffected	9.88165	9.30832	-0.573324	0.0223459	down	IV
NRGN	7.02189	6.7909	-0.230994	0.0558317	unaffected	7.82158	7.01785	-0.803729	0.00591883	down	IV
ELOVL5	9.44245	9.8184	0.375951	0.0558506	unaffected	10.2439	9.83238	-0.411514	0.0173368	down	IV
TAF5	8.06796	7.73953	-0.328429	0.0571015	unaffected	8.33597	7.37126	-0.964711	0.00668263	down	IV
NABP2	8.18418	7.75368	-0.430505	0.0574916	unaffected	8.52038	7.75268	-0.767704	0.0171574	down	IV
WDR90	7.63972	7.10094	-0.538781	0.0575592	unaffected	7.96222	7.36447	-0.597744	0.0122522	down	IV
CD19	7.09473	6.67797	-0.416759	0.0575833	unaffected	7.13845	6.74865	-0.389808	0.0377576	down	IV
CCNA1	7.23572	6.69155	-0.544171	0.0593181	unaffected	8.31163	6.91683	-1.3948	0.0360375	down	IV
SIMC1	8.22463	7.5328	-0.691835	0.059745	unaffected	9.28585	8.52445	-0.761395	0.0033549	down	IV
PIH1D1	8.72554	8.29126	-0.434289	0.059888	unaffected	8.92042	8.52191	-0.398506	0.0466165	down	IV
THOC1	8.94341	9.3555	0.412092	0.0600262	unaffected	8.79513	8.28682	-0.508303	0.0126911	down	IV
UCP2	8.60888	7.82633	-0.782543	0.060903	unaffected	8.944	7.93459	-1.0094	0.0188366	down	IV
IP6K1	7.90298	8.24913	0.346157	0.0616856	unaffected	8.82776	8.55281	-0.274947	0.0483559	down	IV
FBXO6	8.66742	7.92183	-0.745594	0.0628705	unaffected	7.42371	7.1168	-0.306901	0.0406859	down	IV
TMEM183A	10.6566	10.3143	-0.342242	0.063549	unaffected	10.4626	9.83991	-0.622663	0.0378659	down	IV
TMPO	8.32017	8.12589	-0.194283	0.063549	unaffected	8.26619	7.47581	-0.790384	0.00887284	down	IV
RBM15	10.2091	9.74113	-0.467938	0.0663869	unaffected	9.2527	8.88933	-0.36337	0.0286555	down	IV
PIK3AP1	7.1044	6.72896	-0.375448	0.0689524	unaffected	9.08738	8.11964	-0.967737	0.00337111	down	IV
KPNA2	9.61907	8.97593	-0.643132	0.0690551	unaffected	10.2003	8.68042	-1.51984	0.000422295	down	IV
OSER1	10.3147	9.52581	-0.788937	0.070219	unaffected	9.60401	9.15201	-0.452002	0.00714272	down	IV
PCNA	11.655	10.7008	-0.954202	0.070761	unaffected	10.9177	10.0291	-0.888655	0.0186155	down	IV
HMMR	9.22231	7.03303	-2.18928	0.0708988	unaffected	10.3757	7.74162	-2.63404	0.000102608	down	IV
UNC93B1	8.23387	7.13038	-1.10349	0.073572	unaffected	9.21019	8.1267	-1.08348	0.00813235	down	IV
NCAPH	6.93376	6.7269	-0.206866	0.0740344	unaffected	6.95565	6.68444	-0.271213	0.028682	down	IV
MYO19	7.43629	7.18325	-0.253041	0.0756959	unaffected	7.63094	6.89574	-0.735197	0.0332327	down	IV
CENPJ	8.15935	7.67705	-0.482299	0.0765947	unaffected	8.20787	7.63002	-0.577847	0.0123949	down	IV
AGTRAP	7.02088	6.7063	-0.314574	0.0785392	unaffected	7.73961	7.22973	-0.509878	0.0265307	down	IV
CBX1	8.23263	8.58779	0.355165	0.0785575	unaffected	8.52021	7.94449	-0.575721	0.0227985	down	IV
FBXW9	7.66827	7.27012	-0.398151	0.0799896	unaffected	7.95512	7.55594	-0.399184	0.015018	down	IV
ING1	7.96128	8.35918	0.3979	0.0802921	unaffected	7.73791	7.43724	-0.300663	0.0235031	down	IV
CNN3	7.48904	7.06043	-0.42861	0.0825673	unaffected	8.24831	7.23158	-1.01673	0.00589941	down	IV
PLS1	7.13677	6.81849	-0.318286	0.0836994	unaffected	7.43208	7.09678	-0.335294	0.030488	down	IV
PERP	7.9929	7.32438	-0.668515	0.0842489	unaffected	8.26208	7.51712	-0.744964	0.016416	down	IV
MRPL13	10.7619	10.2586	-0.503288	0.0842956	unaffected	10.8248	10.136	-0.688821	0.0319858	down	IV
APH1B	7.82357	7.18904	-0.634533	0.0898011	unaffected	8.58745	8.14834	-0.439112	0.0357975	down	IV
HAUS8	8.01316	7.58905	-0.424108	0.0939644	unaffected	7.88582	7.34797	-0.537849	0.00601081	down	IV
BUD13	8.22888	7.8894	-0.339484	0.103009	unaffected	8.18632	7.70359	-0.482726	0.0356362	down	IV
CBX2	7.01404	6.71383	-0.300205	0.106755	unaffected	7.95365	7.25229	-0.701359	0.0311591	down	IV
WDR55	7.93066	8.1714	0.240744	0.107556	unaffected	8.18109	7.42037	-0.760723	0.0219415	down	IV
LIG3	7.6658	7.39217	-0.273633	0.108555	unaffected	7.68311	7.20888	-0.474229	0.0483734	down	IV
WDR34	7.1731	6.86179	-0.311317	0.108713	unaffected	7.77275	6.95882	-0.813933	0.00971228	down	IV
EPB41L2	7.51046	7.27884	-0.231619	0.108713	unaffected	8.79351	8.09584	-0.697677	0.000912875	down	IV
MRPL44	9.33112	8.80801	-0.52311	0.108953	unaffected	9.28233	8.65209	-0.630241	0.00807022	down	IV
LGALS9	8.15509	6.98838	-1.16671	0.109584	unaffected	8.91005	8.37808	-0.531964	0.0147516	down	IV
EMC9	8.60219	8.24559	-0.356596	0.112069	unaffected	7.5244	7.14275	-0.381653	0.0244431	down	IV
CCDC167	9.49125	9.03988	-0.451368	0.112733	unaffected	9.53895	8.13127	-1.40769	0.0131478	down	IV
ACO1	8.94543	8.31919	-0.626233	0.113939	unaffected	9.77198	9.05919	-0.712787	0.00367564	down	IV
LIN9	7.31854	7.04096	-0.277589	0.114836	unaffected	8.27163	7.71365	-0.55798	0.0253463	down	IV
ADD1	10.9116	11.1062	0.194516	0.119748	unaffected	10.5485	9.97439	-0.574089	0.0130878	down	IV
ORC6	8.16435	7.82579	-0.338561	0.121471	unaffected	8.65488	7.92938	-0.725508	0.0056831	down	IV
CDC42EP4	7.24729	7.05957	-0.187712	0.121983	unaffected	8.61112	7.9088	-0.702327	0.0497976	down	IV
OSBP2	7.05749	6.88347	-0.174026	0.123877	unaffected	6.93088	6.70209	-0.228784	0.0380444	down	IV
ADNP2	8.78311	8.57948	-0.203623	0.124503	unaffected	9.51419	9.15524	-0.358953	0.0289443	down	IV
KMT5A	8.00051	8.29552	0.295002	0.124503	unaffected	8.33256	7.94423	-0.388332	0.0463143	down	IV
RFC2	8.3202	7.93039	-0.389809	0.128036	unaffected	8.42692	7.75342	-0.673495	0.0125032	down	IV
SLC15A3	7.06788	6.83645	-0.231424	0.131584	unaffected	9.69914	8.46014	-1.23901	0.00417227	down	IV
AQP3	6.99686	6.84981	-0.147051	0.143651	unaffected	6.93898	6.72271	-0.216271	0.0455765	down	IV
RBMX	10.2008	9.87154	-0.329222	0.14382	unaffected	10.1944	9.62825	-0.566164	0.0312447	down	IV
TFDP1	10.4586	9.97648	-0.482147	0.144216	unaffected	11.0989	10.0666	-1.03228	0.0103174	down	IV
UBR7	9.24201	8.94799	-0.294019	0.145558	unaffected	9.84316	9.2568	-0.586364	0.004959	down	IV
LRR1	10.0024	9.44507	-0.557296	0.150804	unaffected	10.0564	9.01984	-1.03658	0.00215579	down	IV
IRF8	10.463	9.89794	-0.565064	0.151019	unaffected	12.3982	11.5957	-0.802463	0.0278278	down	IV
PRDM10	7.94482	7.7435	-0.201324	0.153484	unaffected	7.76573	7.48895	-0.276776	0.0396291	down	IV
GMPPB	7.89931	7.48807	-0.411248	0.154718	unaffected	7.68313	6.9832	-0.699931	0.0382619	down	IV
TEDC1	7.89426	7.52017	-0.374091	0.159541	unaffected	8.38294	7.56278	-0.820157	0.00364726	down	IV
MSI2	7.36209	7.19905	-0.163039	0.161644	unaffected	7.38575	6.85003	-0.535723	0.0229249	down	IV
TMUB1	9.49656	9.10659	-0.389972	0.161644	unaffected	9.19459	8.62269	-0.571896	0.00283433	down	IV
PDHB	10.8898	10.4527	-0.437066	0.167665	unaffected	11.0383	10.3711	-0.667201	0.00359554	down	IV
CSTF3	8.93304	8.55358	-0.379461	0.170954	unaffected	9.59973	9.1663	-0.433421	0.0261011	down	IV
TMEM183B	10.5202	10.2617	-0.258523	0.171165	unaffected	10.4517	9.83908	-0.612608	0.0079344	down	IV
RBMX2	8.91127	8.66514	-0.246133	0.172181	unaffected	8.65903	8.31174	-0.347283	0.0396291	down	IV
ANAPC11	9.62025	9.43699	-0.183257	0.177258	unaffected	10.1052	9.66398	-0.441235	0.046172	down	IV
HNRNPA2B1	12.8363	12.4093	-0.427059	0.180033	unaffected	12.9886	12.1548	-0.833737	0.0420674	down	IV
ARMCX1	7.02781	6.83651	-0.191302	0.181042	unaffected	8.28323	7.50885	-0.774383	0.00087056	down	IV
NOS3	6.96023	6.77851	-0.181723	0.182401	unaffected	7.60734	6.76603	-0.841315	0.00336896	down	IV
LRRC45	6.95673	6.76461	-0.192122	0.188043	unaffected	7.6288	7.07631	-0.552494	0.0058474	down	IV
DAXX	7.84316	7.7176	-0.125565	0.188469	unaffected	8.03567	7.73204	-0.303627	0.0317944	down	IV
DHRS11	7.52949	7.27045	-0.259037	0.190241	unaffected	7.94747	7.49418	-0.453291	0.0235385	down	IV
DDX41	9.23475	8.83616	-0.398589	0.194155	unaffected	8.95571	8.579	-0.37671	0.0236855	down	IV
BMP8A	6.63251	6.79267	0.160159	0.200933	unaffected	8.53484	7.02431	-1.51053	0.0244353	down	IV
RAD21	10.4556	10.0181	-0.437482	0.202067	unaffected	10.6994	9.83354	-0.865898	0.00752297	down	IV
HIST1H1C	9.15792	9.6669	0.508978	0.202708	unaffected	8.76866	7.82902	-0.939635	0.00174352	down	IV
RANBP1	11.4233	10.5144	-0.908934	0.203418	unaffected	12.1086	11.2768	-0.831797	0.03381	down	IV
SOX18	7.09249	6.82992	-0.262569	0.208569	unaffected	8.11452	7.42338	-0.691141	0.00389139	down	IV
CPNE1	9.34262	9.09663	-0.245995	0.212953	unaffected	9.45984	8.32053	-1.13931	0.00412784	down	IV
FBXO45	7.43764	7.5736	0.135959	0.21398	unaffected	7.76895	7.45873	-0.310215	0.0209422	down	IV
CAB39L	7.74105	7.45845	-0.282598	0.214401	unaffected	7.54545	7.29321	-0.252248	0.0466165	down	IV
DNAAF5	8.13022	8.63935	0.509139	0.215253	unaffected	9.12682	8.37469	-0.752126	0.0460155	down	IV
NID1	6.78483	6.91371	0.12888	0.22388	unaffected	7.23934	6.9439	-0.295434	0.0259178	down	IV
LGALS9B	7.06193	6.75417	-0.307764	0.225938	unaffected	7.5663	7.19166	-0.374641	0.0166104	down	IV
LILRB4	6.70136	6.80651	0.105151	0.230271	unaffected	8.98972	7.81471	-1.17501	0.0092998	down	IV
CTNNAL1	8.43597	8.77409	0.338119	0.233197	unaffected	8.69732	7.41314	-1.28419	0.000831461	down	IV
CCZ1P-OR7E38P	7.81685	7.33598	-0.480869	0.234162	unaffected	8.01037	7.40041	-0.609963	0.00985142	down	IV
BARX1	7.03969	6.84699	-0.192698	0.237989	unaffected	9.76939	8.94953	-0.819861	0.0244353	down	IV
HNRNPL	8.86419	8.50421	-0.359975	0.239455	unaffected	8.55965	7.80721	-0.752434	0.00350917	down	IV
POLA2	9.13299	8.56324	-0.56975	0.241196	unaffected	9.01577	8.10089	-0.914879	0.0260101	down	IV
CAND2	6.80264	6.95769	0.155047	0.24181	unaffected	8.33434	7.52588	-0.808456	0.0265307	down	IV
MAPK6	9.00161	9.42907	0.427461	0.242286	unaffected	10.0067	8.95322	-1.05351	0.0207764	down	IV
GRAMD4	8.13702	7.78418	-0.352833	0.245423	unaffected	8.79382	8.12542	-0.668402	0.00139231	down	IV
VAT1L	6.81082	6.96651	0.155695	0.24616	unaffected	9.28321	7.36609	-1.91712	0.0167786	down	IV
KATNA1	8.69131	8.85862	0.167311	0.246412	unaffected	9.46025	9.08764	-0.372615	0.0433412	down	IV
PEX11A	7.22385	7.04044	-0.183413	0.249466	unaffected	7.38913	7.03917	-0.349959	0.0220734	down	IV
HEXB	10.2893	10.0757	-0.213567	0.254032	unaffected	11.1113	10.1654	-0.945868	0.017683	down	IV
TUBG1	9.46482	9.03298	-0.431841	0.255744	unaffected	10.2804	9.42724	-0.853169	0.00567553	down	IV
MAP2K6	6.7384	6.6341	-0.104293	0.256119	unaffected	7.09302	6.74909	-0.343922	0.0236961	down	IV
BRI3	8.85933	9.12476	0.265432	0.256582	unaffected	10.3286	9.77183	-0.556796	0.0473277	down	IV
MCAT	7.06822	7.31822	0.25	0.259104	unaffected	7.71629	7.19239	-0.523901	0.0473938	down	IV
PLEKHG3	7.22201	6.84333	-0.378683	0.269211	unaffected	8.0748	7.54079	-0.534014	0.0116279	down	IV
HLX	6.7966	6.65336	-0.143239	0.278381	unaffected	8.64572	7.82028	-0.825443	0.046172	down	IV
CCDC85C	7.63107	7.9474	0.316339	0.280411	unaffected	8.40625	7.79144	-0.614808	0.00461573	down	IV
SCAMP5	6.61252	6.70718	0.0946614	0.288351	unaffected	7.79056	7.18224	-0.608324	0.0144984	down	IV
UHRF1BP1L	8.08856	8.45023	0.361673	0.289179	unaffected	7.88247	7.40399	-0.478473	0.0340666	down	IV
LOC401127	7.93398	7.58562	-0.348362	0.298198	unaffected	8.18024	7.59904	-0.581193	0.0121263	down	IV
TRMT5	12.2224	11.9132	-0.309167	0.306434	unaffected	12.669	12.2305	-0.438571	0.0317677	down	IV
G6PC3	7.09111	6.96668	-0.124437	0.308757	unaffected	8.12058	7.74572	-0.37486	0.0314228	down	IV
HIST2H2AC	8.29918	7.92334	-0.375842	0.309177	unaffected	9.14974	7.90232	-1.24743	0.00268862	down	IV
PSMB8	11.3671	11.077	-0.290079	0.311125	unaffected	10.7723	10.4921	-0.280245	0.0410533	down	IV
ZFP69	6.88316	6.78311	-0.100051	0.320205	unaffected	8.61577	8.34251	-0.273258	0.0391962	down	IV
MLH1	9.60633	9.30033	-0.306	0.323333	unaffected	9.86171	9.46588	-0.395831	0.0221315	down	IV
H2AFZ	13.2549	12.8738	-0.381028	0.328642	unaffected	13.4206	13.0124	-0.408112	0.0160421	down	IV
CSF1R	6.88584	6.78656	-0.099279	0.3321	unaffected	9.37185	8.15892	-1.21293	0.0171574	down	IV
FADS2	6.95565	6.8341	-0.121557	0.338636	unaffected	7.46418	6.78297	-0.681215	0.0147709	down	IV
ANXA2P1	8.44433	8.01648	-0.427851	0.338636	unaffected	8.61672	7.50258	-1.11414	0.0338505	down	IV
INTS1	8.72094	8.87937	0.158427	0.348255	unaffected	9.16665	8.51515	-0.651503	0.0123248	down	IV
SHCBP1	6.94771	6.83073	-0.116985	0.360358	unaffected	7.11286	6.81883	-0.29403	0.0403216	down	IV
AKR1B1	10.1244	9.67275	-0.451674	0.361401	unaffected	10.8667	9.89755	-0.969143	0.0192287	down	IV
EPHX4	7.18637	6.96646	-0.21991	0.368213	unaffected	7.79389	7.14028	-0.653616	0.00203309	down	IV
ESS2	7.48962	7.36968	-0.119945	0.369816	unaffected	7.67714	7.31689	-0.36025	0.0481443	down	IV
ACSS1	7.09817	7.2101	0.11193	0.372038	unaffected	7.46213	7.1545	-0.307629	0.0428475	down	IV
SYN2	6.87299	7.004	0.13101	0.376402	unaffected	7.03685	6.80033	-0.236524	0.0380046	down	IV
TSPAN14	7.45279	7.56813	0.11534	0.379156	unaffected	7.67567	7.39508	-0.280592	0.0406859	down	IV
APIP	9.10577	8.80729	-0.298481	0.381476	unaffected	9.33363	8.92993	-0.4037	0.0263564	down	IV
ENKD1	8.2891	8.12856	-0.160541	0.398933	unaffected	9.56355	8.96601	-0.597535	0.0178568	down	IV
LRFN3	8.09436	7.99974	-0.0946269	0.401961	unaffected	8.61991	8.23125	-0.388662	0.0150679	down	IV
TJP2	7.60459	7.33093	-0.273664	0.402606	unaffected	7.34789	6.94524	-0.402657	0.00911212	down	IV
VTRNA2-1	6.98655	6.84862	-0.137923	0.405201	unaffected	8.61735	7.87582	-0.741531	0.0370064	down	IV
TTF2	9.45671	9.75166	0.294956	0.409876	unaffected	9.71422	8.86386	-0.850351	0.00968534	down	IV
PKIB	6.82391	6.71992	-0.103995	0.412613	unaffected	7.86058	7.3482	-0.512383	0.0355366	down	IV
LRRC8A	7.49552	7.33712	-0.1584	0.413519	unaffected	7.39955	7.09568	-0.303872	0.0418326	down	IV
GNG4	6.85167	7.02211	0.170438	0.435171	unaffected	8.1522	7.23104	-0.921162	0.0141206	down	IV
HEYL	6.86214	6.76139	-0.10075	0.435852	unaffected	8.9252	8.42234	-0.502859	0.0106959	down	IV
SMS	10.8257	10.9288	0.103112	0.436078	unaffected	10.4028	9.88005	-0.522703	0.00846966	down	IV
ANXA7	10.2515	10.4733	0.221835	0.437832	unaffected	9.75047	9.47093	-0.27954	0.0480849	down	IV
MYO10	6.78504	6.90482	0.119779	0.444159	unaffected	8.14747	7.61524	-0.53223	0.0238129	down	IV
ANXA2	10.332	9.91604	-0.415961	0.451548	unaffected	10.5749	9.00372	-1.57117	0.0483559	down	IV
GLO1	11.197	10.9336	-0.263368	0.45424	unaffected	11.5895	10.6158	-0.973722	0.00930859	down	IV
RBPMS2	6.64468	6.72044	0.0757634	0.46223	unaffected	7.97563	7.42081	-0.554817	0.0480849	down	IV
NOB1	8.78978	9.06057	0.27079	0.463358	unaffected	8.03493	7.56608	-0.468849	0.0259303	down	IV
ENHO	6.99237	7.08506	0.0926927	0.467122	unaffected	7.24235	6.9122	-0.330153	0.0197788	down	IV
NAAA	7.86582	7.5909	-0.274919	0.47431	unaffected	8.74323	8.41992	-0.323311	0.0436269	down	IV
FAM189B	6.94525	6.85183	-0.0934178	0.484162	unaffected	7.15723	6.8752	-0.282031	0.0317944	down	IV
CLNS1A	10.9348	10.7676	-0.167221	0.48851	unaffected	11.041	10.2688	-0.772198	0.0067307	down	IV
RAB32	6.69133	6.77637	0.0850427	0.492535	unaffected	9.93641	9.23554	-0.700866	0.0192287	down	IV
SERPINB8	7.59409	7.73688	0.142784	0.492537	unaffected	7.90845	7.19464	-0.713805	0.0205744	down	IV
MTA3	8.27817	8.08447	-0.193697	0.493431	unaffected	7.49137	7.10916	-0.382215	0.0318797	down	IV
MRPL50	10.0369	10.1673	0.130383	0.506523	unaffected	9.72853	9.32215	-0.406376	0.0359725	down	IV
PPP1R27	7.10335	6.98193	-0.121419	0.50745	unaffected	11.5715	9.91872	-1.65276	0.0284681	down	IV
C9orf116	6.79253	6.69834	-0.0941875	0.50823	unaffected	8.2421	7.22624	-1.01586	0.000416597	down	IV
39326	8.2533	8.01404	-0.239253	0.509075	unaffected	8.04425	7.53094	-0.513304	0.0277408	down	IV
COG4	7.53087	7.40728	-0.123586	0.512823	unaffected	7.48522	7.10524	-0.379985	0.0120509	down	IV
HDHD5	10.4926	10.2379	-0.254785	0.516045	unaffected	10.2436	9.62075	-0.622869	0.00650263	down	IV
CSE1L	10.5597	10.2666	-0.293158	0.531083	unaffected	11.0165	9.97328	-1.04325	0.0207764	down	IV
SARNP	11.4814	11.5899	0.108582	0.531538	unaffected	11.1562	10.5881	-0.568151	0.0056831	down	IV
RBM14	10.1669	10.3152	0.148341	0.535404	unaffected	10.2844	9.15095	-1.13345	0.0191904	down	IV
CD53	10.1148	10.0028	-0.112031	0.535637	unaffected	9.02374	7.9138	-1.10994	0.004959	down	IV
GSTM1	8.20699	7.58747	-0.619519	0.551158	unaffected	9.47599	8.33241	-1.14357	0.00253991	down	IV
MEIOB	6.86643	6.79293	-0.0735005	0.557318	unaffected	10.1742	9.38679	-0.787431	0.0119535	down	IV
SREBF1	7.96371	7.81191	-0.151801	0.559394	unaffected	8.6229	7.56362	-1.05928	0.0120215	down	IV
ZW10	8.82029	8.68001	-0.140283	0.560837	unaffected	9.10984	8.58317	-0.526671	0.0472273	down	IV
CDK2AP2	8.74873	8.53212	-0.216609	0.561797	unaffected	7.67695	7.15633	-0.520623	0.0411272	down	IV
PTPMT1	9.43431	9.27418	-0.160127	0.563001	unaffected	10.3251	9.94626	-0.378793	0.0396126	down	IV
MRPS2	8.53997	8.6397	0.0997281	0.563261	unaffected	8.57338	7.98601	-0.587364	0.0131484	down	IV
DBNDD1	7.43298	7.57162	0.138638	0.563944	unaffected	8.16959	7.2162	-0.953389	0.00786934	down	IV
FAM69B	6.78645	6.71024	-0.0762121	0.565742	unaffected	8.94086	7.98651	-0.954353	0.0077639	down	IV
DEFB1	6.78551	6.72649	-0.0590235	0.573647	unaffected	7.83834	6.82739	-1.01095	0.00108987	down	IV
TUBA1B	13.5783	13.4337	-0.144574	0.58364	unaffected	13.506	12.9587	-0.547297	0.00390475	down	IV
CSTB	10.9691	10.7067	-0.262395	0.585389	unaffected	10.9745	10.4208	-0.553701	0.0157577	down	IV
CCT8	12.5679	12.4593	-0.108598	0.588	unaffected	12.227	11.8799	-0.347126	0.0391422	down	IV
SLC9A6	7.50072	7.564	0.0632777	0.588686	unaffected	7.85033	7.52185	-0.328476	0.0383194	down	IV
RTCB	9.62151	9.73852	0.117006	0.590169	unaffected	9.55802	9.11185	-0.446164	0.0360841	down	IV
ITPR3	10.2144	10.0015	-0.212842	0.591519	unaffected	8.79998	8.05449	-0.745492	0.0206769	down	IV
TTC7A	6.91531	6.85117	-0.0641342	0.591984	unaffected	7.2839	6.99879	-0.285104	0.0424148	down	IV
ARHGAP17	9.27525	9.16352	-0.111736	0.592209	unaffected	9.94548	9.24613	-0.699356	0.0234202	down	IV
ERLIN2	7.27315	7.4262	0.153047	0.592209	unaffected	8.82867	8.50458	-0.324085	0.0133519	down	IV
PROCR	7.13005	7.05873	-0.0713195	0.605664	unaffected	8.43474	7.52712	-0.907614	0.0422037	down	IV
CRELD2	8.90592	8.79398	-0.111943	0.607197	unaffected	10.0106	9.23398	-0.776608	0.0150679	down	IV
PKN3	7.01385	6.93795	-0.0758997	0.60841	unaffected	7.57639	7.05458	-0.521812	0.00253804	down	IV
LMBR1	8.16516	8.07781	-0.0873532	0.609419	unaffected	8.82462	8.51119	-0.313423	0.0414195	down	IV
SLC30A3	6.93826	6.86987	-0.0683867	0.614847	unaffected	7.27587	6.92823	-0.347636	0.0496165	down	IV
ACACA	8.26369	8.35402	0.0903272	0.616374	unaffected	9.30062	8.68158	-0.619044	0.0416393	down	IV
ATL3	9.20429	9.00833	-0.195967	0.635285	unaffected	8.7749	7.98857	-0.786331	0.0342678	down	IV
MYBL1	6.78537	6.84508	0.0597076	0.646407	unaffected	6.98547	6.75078	-0.234688	0.0447277	down	IV
FLJ20021	7.05397	6.96438	-0.0895889	0.647537	unaffected	7.30113	7.01734	-0.283788	0.0265307	down	IV
PDZD7	6.62602	6.67632	0.0503022	0.651615	unaffected	8.13333	7.1806	-0.952733	0.00380775	down	IV
C8orf59	11.5009	11.3403	-0.160617	0.653051	unaffected	11.3908	11.0711	-0.319676	0.0189911	down	IV
PSMA1	11.9597	11.8793	-0.0803901	0.653196	unaffected	11.3224	10.7671	-0.555281	0.0238129	down	IV
TEKT4	7.83629	7.72443	-0.111851	0.66231	unaffected	7.66561	7.17071	-0.494907	0.0162787	down	IV
PSMA2	8.30683	8.4044	0.0975741	0.664422	unaffected	8.33412	7.88702	-0.447102	0.0219988	down	IV
LRRC8C	8.10786	8.25981	0.15195	0.670148	unaffected	7.46484	6.9524	-0.512439	0.0184521	down	IV
LSS	7.44297	7.54822	0.105249	0.673349	unaffected	8.17371	7.04813	-1.12558	0.0190574	down	IV
LHX2	6.74171	6.69204	-0.0496752	0.682669	unaffected	7.94927	6.9715	-0.977775	0.00144988	down	IV
TUBA1A	13.4536	13.5764	0.122768	0.691496	unaffected	13.629	12.7351	-0.893885	0.0133873	down	IV
RAB23	7.37491	7.25845	-0.116462	0.69215	unaffected	8.60004	8.06302	-0.537012	0.0117279	down	IV
SSBP1	11.2077	11.367	0.159284	0.698496	unaffected	11.3017	10.8333	-0.468361	0.0458823	down	IV
CBWD3	7.63457	7.7232	0.0886352	0.702345	unaffected	7.81886	7.15062	-0.668241	0.0234202	down	IV
PLBD1	6.84544	6.78861	-0.056825	0.70271	unaffected	8.80522	7.75572	-1.0495	0.00563371	down	IV
ACPP	6.7691	6.83124	0.0621452	0.703127	unaffected	7.42624	7.05633	-0.369908	0.0265307	down	IV
MTFR1	7.38598	7.48375	0.0977682	0.709508	unaffected	8.17017	7.50227	-0.667899	0.0389974	down	IV
RXFP1	6.75391	6.69677	-0.0571469	0.716015	unaffected	7.24393	6.57197	-0.671969	0.00333293	down	IV
PRPF38A	8.4985	8.64003	0.141526	0.718754	unaffected	9.29514	8.77796	-0.517179	0.0297894	down	IV
LBR	8.53624	8.36136	-0.174878	0.721899	unaffected	8.86272	8.26171	-0.601002	0.0496016	down	IV
PPHLN1	9.63814	9.5113	-0.126837	0.736383	unaffected	9.18724	8.83932	-0.347925	0.0272328	down	IV
TUBB4B	9.92801	10.1032	0.175196	0.737689	unaffected	10.7602	9.51841	-1.24183	0.022953	down	IV
ANKRD27	7.46995	7.42398	-0.0459668	0.74723	unaffected	7.63466	7.35307	-0.281585	0.0372865	down	IV
NUP205	10.2856	10.1771	-0.108455	0.749576	unaffected	10.3702	9.47676	-0.893386	0.00971228	down	IV
TMEM158	6.7188	6.78395	0.0651526	0.757408	unaffected	10.3714	9.51232	-0.859083	0.00128748	down	IV
FABP5	11.2024	10.9296	-0.272765	0.758903	unaffected	10.9704	9.00228	-1.96811	0.0474924	down	IV
HSPA14	9.25514	9.13471	-0.120431	0.759031	unaffected	10.1656	9.43021	-0.735384	0.0273004	down	IV
ABHD6	7.1137	7.15319	0.0394945	0.763678	unaffected	7.81435	7.38354	-0.430814	0.0331739	down	IV
SRRM1	10.7512	10.6527	-0.0985217	0.763887	unaffected	10.5545	9.83144	-0.723095	0.00947642	down	IV
PCYT2	7.3623	7.28986	-0.0724412	0.767649	unaffected	8.0954	7.28961	-0.805786	0.0160159	down	IV
RASSF4	6.70045	6.65956	-0.0408961	0.771051	unaffected	7.99894	7.30218	-0.696762	0.0466165	down	IV
HNMT	6.80799	6.77068	-0.0373125	0.771138	unaffected	10.1936	9.09451	-1.09906	0.00860075	down	IV
RARS2	8.26216	8.33179	0.0696307	0.773316	unaffected	9.08929	8.53404	-0.555255	0.00596132	down	IV
SIGMAR1	8.45133	8.5669	0.115572	0.779229	unaffected	9.28483	8.25478	-1.03006	0.0187006	down	IV
SAMM50	9.23935	9.39809	0.158739	0.781132	unaffected	10.1572	9.46006	-0.697136	0.0217253	down	IV
LAMP5	6.68663	6.6452	-0.0414229	0.781295	unaffected	6.93881	6.64509	-0.293721	0.0396291	down	IV
VIM	12.1299	12.2203	0.0904405	0.795615	unaffected	10.7268	8.62921	-2.09755	0.0206531	down	IV
MYBPH	6.71767	6.74761	0.0299358	0.798432	unaffected	9.34295	7.21201	-2.13094	0.00324428	down	IV
SNX2	8.86752	8.9225	0.0549748	0.800966	unaffected	9.67198	9.16883	-0.503148	0.0277517	down	IV
ALYREF	10.3933	10.22	-0.173336	0.816307	unaffected	11.1787	10.0065	-1.17217	0.0104691	down	IV
TIMM29	8.17521	8.1145	-0.0607141	0.816452	unaffected	8.117	7.7301	-0.386893	0.0258679	down	IV
KIF17	6.69894	6.66416	-0.0347742	0.818857	unaffected	8.27969	7.71499	-0.564704	0.0406859	down	IV
PAPD7	8.85727	8.9361	0.0788296	0.830359	unaffected	8.22788	7.70312	-0.524767	0.00306487	down	IV
NRSN2	6.96326	6.92184	-0.041415	0.832836	unaffected	7.87159	7.39159	-0.48	0.0112358	down	IV
SPG21	8.84299	8.79988	-0.0431038	0.837565	unaffected	9.43926	9.11242	-0.326836	0.0342678	down	IV
SLPI	6.69056	6.73346	0.0429021	0.838373	unaffected	10.3262	9.03935	-1.28687	0.000988799	down	IV
DCAF12L1	6.88451	6.91782	0.0333075	0.840926	unaffected	7.63025	7.33354	-0.296707	0.0433407	down	IV
RAB3IL1	6.68682	6.71581	0.0289853	0.843603	unaffected	8.76126	7.50534	-1.25592	0.00430504	down	IV
ECM1	6.83756	6.81211	-0.0254569	0.85331	unaffected	11.0714	8.74398	-2.32743	0.00313692	down	IV
COL4A1	6.79479	6.76154	-0.0332522	0.85331	unaffected	7.04511	6.79469	-0.25041	0.0448338	down	IV
TTC13	7.89141	7.82833	-0.0630852	0.859782	unaffected	8.85531	8.15572	-0.699599	0.0294894	down	IV
BRD7	9.24392	9.20683	-0.0370918	0.860452	unaffected	9.17863	8.91578	-0.26285	0.0410703	down	IV
DNMT3B	6.86884	6.84302	-0.0258136	0.860452	unaffected	7.24274	6.96089	-0.281848	0.0479162	down	IV
RNASE6	6.87478	6.83419	-0.0405893	0.861836	unaffected	7.15369	6.814	-0.339693	0.0495446	down	IV
ADAP2	6.7903	6.76183	-0.0284687	0.867559	unaffected	7.73972	7.20997	-0.529746	0.0281589	down	IV
SASH1	6.79376	6.76305	-0.0307056	0.871701	unaffected	9.29062	8.18896	-1.10165	0.0122703	down	IV
FASN	11.1501	11.0601	-0.0900244	0.874831	unaffected	11.7861	9.86608	-1.92	0.00668263	down	IV
OXCT2	7.26306	7.22512	-0.0379446	0.875599	unaffected	8.07067	7.32364	-0.74703	0.0398103	down	IV
LILRA3	6.67126	6.70315	0.0318881	0.876118	unaffected	7.18872	6.7623	-0.426413	0.0400226	down	IV
KCTD9	7.77579	7.72263	-0.0531565	0.877063	unaffected	8.09908	7.58806	-0.51102	0.017277	down	IV
AHNAK	9.29954	9.1313	-0.168248	0.878354	unaffected	10.5501	9.96661	-0.583446	0.0355774	down	IV
PRPF4	10.0349	10.0775	0.0426539	0.878354	unaffected	9.44866	8.79489	-0.653769	0.00144714	down	IV
CYB5R3	11.1664	11.2097	0.0433573	0.879631	unaffected	11.9508	11.5618	-0.388981	0.00591883	down	IV
ATRIP	7.7054	7.67507	-0.0303362	0.88215	unaffected	8.23347	7.74089	-0.492581	0.0490006	down	IV
SLITRK4	6.66991	6.64442	-0.0254903	0.883062	unaffected	8.34929	7.75514	-0.594152	0.0137589	down	IV
BRD3OS	7.10868	7.06231	-0.0463723	0.883105	unaffected	7.68985	7.22785	-0.461998	0.0100122	down	IV
ITSN1	7.02341	7.00249	-0.0209136	0.886924	unaffected	7.39608	7.0602	-0.335881	0.023154	down	IV
PRAME	6.80295	6.83997	0.0370195	0.895166	unaffected	9.14205	8.75829	-0.383755	0.0487707	down	IV
RRP36	9.39771	9.46166	0.063948	0.895777	unaffected	10.5388	9.59448	-0.94432	0.0337638	down	IV
METAP2	11.2967	11.3286	0.0318658	0.895971	unaffected	10.6834	10.1481	-0.535286	0.00997252	down	IV
SAP130	8.34661	8.37394	0.0273323	0.896487	unaffected	8.35431	8.10466	-0.249646	0.0447443	down	IV
SLC37A2	6.78786	6.76516	-0.0226985	0.898976	unaffected	6.97873	6.75158	-0.227155	0.0368583	down	IV
IGFBP7	6.79004	6.81675	0.0267121	0.904257	unaffected	8.0102	7.45564	-0.554554	0.0270256	down	IV
PRTN3	6.79519	6.82351	0.0283235	0.904682	unaffected	10.9957	10.2296	-0.766104	0.00803604	down	IV
RBL1	7.4414	7.39625	-0.0451591	0.911536	unaffected	7.92459	7.41352	-0.511073	0.00804641	down	IV
TUBA3D	8.23885	8.19781	-0.0410372	0.918105	unaffected	8.12895	7.4301	-0.69885	0.0342741	down	IV
MAP3K20	8.21337	8.26473	0.0513654	0.922236	unaffected	9.49862	7.8684	-1.63022	0.0279245	down	IV
SFXN2	6.84154	6.86254	0.0210034	0.924124	unaffected	7.06294	6.83634	-0.226597	0.0406039	down	IV
DCTN1	9.16881	9.19214	0.0233312	0.926463	unaffected	9.43837	8.95257	-0.485804	0.0281589	down	IV
EHD1	10.2103	10.1729	-0.0373482	0.928206	unaffected	9.64946	9.36854	-0.280921	0.0311591	down	IV
SCD5	6.72169	6.73351	0.0118207	0.931688	unaffected	7.96033	7.40964	-0.550685	0.00636754	down	IV
MNS1	6.81725	6.7982	-0.019052	0.932217	unaffected	8.4152	7.20478	-1.21042	0.00328242	down	IV
FAM184A	7.92926	7.96982	0.0405539	0.933695	unaffected	7.47867	7.04	-0.438674	0.0252408	down	IV
ABHD5	7.55256	7.58545	0.0328839	0.935232	unaffected	7.61103	7.04794	-0.563091	0.0343009	down	IV
CD36	6.69989	6.68698	-0.0129131	0.939734	unaffected	7.1173	6.66242	-0.454885	0.0354929	down	IV
OPA1	8.16194	8.19102	0.0290868	0.941769	unaffected	8.63887	8.2077	-0.431171	0.0284427	down	IV
DTYMK	9.25236	9.20897	-0.0433849	0.946704	unaffected	10.1763	8.82048	-1.35582	0.0162787	down	IV
NUDT5	10.7104	10.6826	-0.0278336	0.949853	unaffected	10.6091	9.97398	-0.635152	0.0187006	down	IV
EFTUD2	9.39809	9.36946	-0.0286228	0.951363	unaffected	10.0129	9.26253	-0.750402	0.0275633	down	IV
PRR32	8.47585	8.45964	-0.0162107	0.95475	unaffected	8.28609	7.67471	-0.611375	0.0497602	down	IV
TAB1	7.48521	7.50252	0.0173176	0.955295	unaffected	8.18032	7.60475	-0.575569	0.0400452	down	IV
DIRC2	7.08464	7.09921	0.0145694	0.95571	unaffected	7.38199	7.0539	-0.328095	0.0195814	down	IV
CAPN2	7.04251	7.05498	0.0124666	0.957206	unaffected	7.44211	7.16288	-0.279231	0.0364046	down	IV
HMGCS1	10.181	10.1637	-0.0173563	0.959733	unaffected	10.6149	9.41611	-1.19877	0.0160394	down	IV
RPL36AL	13.3662	13.3757	0.0094301	0.962759	unaffected	13.2381	12.734	-0.504146	0.00407668	down	IV
IQGAP3	6.90206	6.88888	-0.013179	0.96355	unaffected	7.14483	6.88605	-0.258785	0.0273201	down	IV
RAN	12.6931	12.7088	0.0156242	0.966766	unaffected	12.5118	11.8776	-0.634176	0.0293722	down	IV
THBD	6.69477	6.68782	-0.00694972	0.97677	unaffected	8.03347	7.01724	-1.01623	0.0337638	down	IV
METTL7B	6.82133	6.82813	0.00679994	0.976796	unaffected	8.96517	7.34532	-1.61985	0.00696927	down	IV
SMC3	9.57466	9.58028	0.00561992	0.977194	unaffected	9.74593	9.29375	-0.452175	0.0364046	down	IV
DVL2	7.70007	7.68882	-0.0112494	0.977925	unaffected	7.52019	7.16181	-0.358381	0.0305023	down	IV
HTRA2	8.21067	8.2215	0.0108325	0.979604	unaffected	7.98554	7.53068	-0.454854	0.00682417	down	IV
HMGN2	12.5673	12.5535	-0.0137769	0.981222	unaffected	13.2595	12.6602	-0.599339	0.0226653	down	IV
TGIF2	9.15328	9.13774	-0.0155356	0.982481	unaffected	8.48221	8.09267	-0.389538	0.031544	down	IV
ACAD9	8.19439	8.18291	-0.0114712	0.982481	unaffected	9.05076	8.51955	-0.53121	0.0372865	down	IV
RET	6.78681	6.79378	0.00697349	0.983077	unaffected	9.75373	8.47081	-1.28292	0.00493015	down	IV
P2RY2	6.70615	6.70313	-0.00302287	0.988304	unaffected	9.66195	8.4751	-1.18686	0.00286284	down	IV
ETV4	6.78413	6.7813	-0.0028297	0.988601	unaffected	7.17857	6.88738	-0.291186	0.0217347	down	IV
NEMP1	9.85878	9.8663	0.00751849	0.989104	unaffected	9.18283	8.63086	-0.551975	0.0307333	down	IV
ZDHHC13	7.84403	7.83999	-0.00403598	0.991713	unaffected	8.0627	7.75812	-0.304579	0.0468245	down	IV
RNF175	6.86392	6.86172	-0.00220774	0.992581	unaffected	9.42533	7.8782	-1.54714	0.0236961	down	IV
MPP2	6.91777	6.91464	-0.00313741	0.993405	unaffected	7.4067	6.9009	-0.505801	0.00437658	down	IV
SNX13	7.56624	7.56691	0.000665897	0.998103	unaffected	7.95629	7.71728	-0.239006	0.0372865	down	IV
CYBRD1	6.95891	6.9597	0.000789724	0.998103	unaffected	8.01149	7.14409	-0.867404	0.0110995	down	IV
MKNK2	11.4183	9.78727	-1.63105	0.000131454	down	9.79046	11.0123	1.22189	0.00962395	up	other
DLEU2L	7.16568	9.04276	1.87709	0.000150369	up	8.4846	7.43843	-1.04617	0.00616453	down	other
CRY1	7.98604	9.28124	1.2952	0.000180293	up	7.42151	7.197	-0.224512	0.0475883	down	other
PRR3	7.86851	8.90414	1.03563	0.000188188	up	7.92681	7.45157	-0.475242	0.0352025	down	other
MT1F	9.4923	7.19684	-2.29545	0.000216972	down	10.9243	11.7752	0.850883	0.0136012	up	other
PECR	8.94674	7.14201	-1.80474	0.000232222	down	8.25817	9.01353	0.75536	0.0189911	up	other
LPXN	11.6947	12.6839	0.989132	0.000281691	up	8.82104	8.15001	-0.671034	0.0466165	down	other
SRSF2	11.3919	12.461	1.06907	0.000324803	up	12.1325	11.3995	-0.732962	0.0448338	down	other
NADSYN1	8.67722	7.5804	-1.09683	0.000389272	down	8.0915	8.68584	0.594339	0.0389974	up	other
DDX39A	11.378	12.441	1.06296	0.000429618	up	11.5498	10.5016	-1.04818	0.0113727	down	other
ITPKA	8.17011	6.85152	-1.31859	0.000516974	down	7.22268	7.58338	0.360701	0.017927	up	other
SYTL1	7.41909	6.8087	-0.610394	0.000568698	down	7.22538	8.30299	1.07761	0.0215194	up	other
AMT	7.48834	6.8351	-0.653246	0.000575494	down	7.3897	8.52924	1.13955	0.0497696	up	other
ALOX5AP	12.2282	8.9587	-3.26948	0.0006301	down	11.5072	13.0827	1.57552	0.0027496	up	other
SWAP70	7.89452	7.11797	-0.776547	0.000682502	down	9.00627	10.1131	1.10686	0.0360353	up	other
PTBP1	12.2333	12.9456	0.712221	0.000725709	up	12.4377	11.7766	-0.661117	0.0335955	down	other
IDH1	8.78346	7.36239	-1.42107	0.000871354	down	9.68328	10.634	0.950712	0.0112502	up	other
SMCO4	9.09609	7.90027	-1.19581	0.00115967	down	9.46509	9.80506	0.339965	0.0340029	up	other
TIFA	7.57313	8.34506	0.771937	0.00120229	up	7.5499	7.15031	-0.399583	0.020434	down	other
COMMD7	10.5591	9.5886	-0.970502	0.0012702	down	10.7778	11.0624	0.284598	0.0439726	up	other
PGS1	9.84767	9.04888	-0.798794	0.00154188	down	8.56794	9.15267	0.584727	0.0199915	up	other
GSDME	8.11081	7.5386	-0.572205	0.00187852	down	7.37438	8.57526	1.20088	0.00650738	up	other
SLC31A1	8.05676	7.36519	-0.691568	0.00189919	down	8.28238	9.04793	0.76555	0.0104654	up	other
TARBP1	8.38891	7.70789	-0.681027	0.00215638	down	8.59479	9.25586	0.661075	0.0136858	up	other
LST1	7.40905	6.71028	-0.698771	0.00227734	down	9.19768	10.1473	0.949615	0.00447482	up	other
RNASET2	11.7487	10.3348	-1.41384	0.0023957	down	12.6856	13.1698	0.484208	0.0493483	up	other
MT1H	7.7558	6.71613	-1.03967	0.00244066	down	7.49768	8.70686	1.20919	0.00334227	up	other
KIF21B	8.87761	7.81909	-1.05853	0.00279889	down	7.15235	7.61698	0.464625	0.0195259	up	other
PIK3R1	8.44057	7.62991	-0.81066	0.00318306	down	8.16348	8.82025	0.656765	0.0189911	up	other
TRIB3	10.2026	8.84416	-1.35843	0.00348257	down	10.5509	12.5255	1.97463	0.0198901	up	other
SUGP2	10.4077	9.80288	-0.604847	0.00353126	down	10.1075	10.6654	0.557954	0.0177769	up	other
GPR137	9.31992	9.90181	0.581898	0.00368696	up	8.89754	8.51562	-0.381913	0.0396126	down	other
NFIL3	10.771	8.94331	-1.82773	0.00377855	down	8.11803	9.34123	1.2232	0.00338561	up	other
LYPLA1	8.88884	8.04286	-0.84597	0.00381677	down	9.05453	9.56378	0.509247	0.0320298	up	other
AKNA	9.19214	8.48241	-0.709727	0.00384969	down	7.80176	8.55263	0.750864	0.0203799	up	other
PACSIN2	9.00434	8.58231	-0.422033	0.00399372	down	9.66802	10.166	0.497983	0.0104045	up	other
GAS6	6.70487	7.80972	1.10485	0.00410716	up	8.23599	7.24184	-0.994149	0.000782162	down	other
SYNCRIP	9.41308	10.3621	0.948979	0.00412404	up	10.9193	10.3242	-0.595074	0.042225	down	other
SRP68	9.95085	10.5841	0.633265	0.00420018	up	9.98831	9.52599	-0.462321	0.0371351	down	other
VLDLR	8.00739	7.12379	-0.883602	0.004313	down	9.94309	11.4094	1.46632	0.00302873	up	other
STIM1	8.22959	7.79712	-0.432475	0.00433963	down	8.09882	8.75941	0.660586	0.0323219	up	other
SPNS3	7.42016	6.86327	-0.556886	0.00435958	down	7.22128	7.8844	0.663114	0.0470703	up	other
MCRIP2	8.87519	8.3912	-0.483983	0.00445102	down	9.33592	10.0212	0.685295	0.0120518	up	other
COPS6	8.00599	8.81815	0.812165	0.00449822	up	8.68839	8.10214	-0.586245	0.02288	down	other
ZMIZ1	9.72956	8.70828	-1.02128	0.00468446	down	10.0847	11.072	0.987341	0.0277408	up	other
CAPZB	10.2489	9.57636	-0.672577	0.00482171	down	9.27464	9.66537	0.390732	0.0406967	up	other
MT1A	11.9773	11.1629	-0.81442	0.00513024	down	10.9705	11.6309	0.660387	0.0356673	up	other
ETS2	7.85258	8.78595	0.933368	0.00529237	up	8.80078	8.00158	-0.799207	0.0243817	down	other
EIF2B2	9.44088	10.0804	0.639483	0.0058218	up	9.45241	8.54807	-0.904334	0.00169115	down	other
TM6SF1	8.08314	7.03166	-1.05148	0.00589697	down	7.89295	9.88281	1.98987	0.00815617	up	other
MT2A	12.3593	11.8152	-0.544095	0.00597037	down	9.22	10.1809	0.960858	0.0113119	up	other
INPP1	8.17885	7.69617	-0.482681	0.00634866	down	8.9518	9.52469	0.572896	0.0314329	up	other
GNS	9.75097	8.78304	-0.967932	0.00650024	down	10.078	10.5647	0.486683	0.0377357	up	other
MAPKAPK5	9.08809	9.80695	0.718863	0.00671219	up	9.33411	8.8026	-0.531515	0.0475416	down	other
GSS	8.69137	8.19122	-0.500143	0.00702446	down	8.33921	8.61193	0.272721	0.0490054	up	other
TMEM2	9.196	8.62186	-0.574147	0.00736937	down	6.75304	7.07127	0.31823	0.0380444	up	other
SIRT5	8.28182	7.4147	-0.867123	0.00822429	down	7.19542	7.48982	0.294403	0.0466435	up	other
FAM104A	9.17527	9.83243	0.657151	0.00825934	up	9.8686	9.55214	-0.316459	0.0356673	down	other
SSBP2	8.24965	7.67034	-0.579302	0.00828287	down	8.4298	9.17248	0.742677	0.0100122	up	other
TTC33	7.88005	8.30395	0.423895	0.00845576	up	7.60731	7.3166	-0.290706	0.0483585	down	other
PSPC1	8.25031	9.08862	0.838302	0.00850735	up	8.67631	8.04015	-0.636166	0.00711464	down	other
CLDN12	7.57244	6.84122	-0.73122	0.00867366	down	8.00155	8.55539	0.553846	0.0364046	up	other
BHLHE40	12.1116	11.2076	-0.903959	0.00897234	down	8.86559	10.5487	1.6831	0.0312447	up	other
CYP2R1	7.92814	7.33897	-0.589173	0.00899857	down	7.33896	7.81919	0.48023	0.0132499	up	other
LAIR2	7.25767	6.82872	-0.428943	0.00951728	down	7.91786	9.5454	1.62754	0.000360546	up	other
NUP88	10.5246	11.1362	0.611589	0.00992027	up	10.2741	9.68757	-0.586564	0.00300803	down	other
RBX1	11.7807	12.2414	0.460684	0.0114081	up	11.6245	11.256	-0.368474	0.0202673	down	other
TBC1D2B	8.5942	8.07765	-0.516556	0.0117334	down	8.09188	8.51619	0.424318	0.042225	up	other
HADHB	9.02404	8.56633	-0.457711	0.0128061	down	9.34063	9.90682	0.566188	0.0100122	up	other
VAMP5	9.61055	8.53298	-1.07757	0.0137035	down	7.45097	7.89652	0.445557	0.0256846	up	other
ATP1B1	8.34434	9.85893	1.51459	0.0143025	up	7.33092	6.9927	-0.338213	0.0117223	down	other
TP53TG1	7.48918	7.06051	-0.428668	0.0144725	down	7.00003	7.30671	0.306679	0.0362014	up	other
RBCK1	9.55052	8.61515	-0.935373	0.014816	down	9.31042	10.5211	1.2107	0.00747355	up	other
CFAP20	9.4603	9.93979	0.479489	0.0149621	up	9.51356	9.11002	-0.403535	0.0126298	down	other
STMN3	9.21427	8.8272	-0.387073	0.0155011	down	8.50491	9.15229	0.647372	0.0414782	up	other
LIME1	9.09747	8.27379	-0.82368	0.0158406	down	7.88198	8.74844	0.866451	0.000416597	up	other
SLC8B1	8.36981	7.92389	-0.44592	0.0167633	down	8.46346	8.90283	0.439369	0.00592407	up	other
ZNF668	8.15552	8.45869	0.303164	0.0177317	up	8.25021	7.83613	-0.414082	0.0300503	down	other
SLC29A1	7.24273	7.68833	0.445598	0.0182301	up	8.6363	7.73266	-0.903639	0.0149911	down	other
NUP54	9.54598	10.1481	0.602163	0.0188196	up	9.72877	9.33722	-0.391552	0.0105678	down	other
ANXA5	9.83204	10.7554	0.923395	0.0197469	up	10.259	9.65349	-0.605504	0.0265307	down	other
VLDLR-AS1	7.4391	7.00325	-0.43585	0.0212805	down	9.15703	11.0141	1.85711	0.0228362	up	other
USP4	8.23427	8.71435	0.480085	0.021364	up	8.51435	7.87037	-0.643982	0.0317677	down	other
S100A11	9.74994	9.03073	-0.719208	0.0214452	down	10.0588	10.6686	0.609751	0.0130878	up	other
PLCL2	8.58938	8.85044	0.261064	0.0217295	up	7.82859	7.1428	-0.685785	0.00410091	down	other
ATP5S	8.25039	7.87503	-0.375352	0.0217561	down	8.14276	8.79274	0.649973	0.0275484	up	other
FXYD5	12.3878	11.4355	-0.952245	0.0245641	down	11.4389	12.2136	0.774718	0.0265307	up	other
DNAH1	7.73194	7.02897	-0.702968	0.025043	down	6.84436	7.48926	0.644895	0.0179871	up	other
BCL2L2	7.11436	6.79471	-0.319646	0.025043	down	8.66062	9.48461	0.823986	0.0153123	up	other
LAMP2	9.6973	9.35353	-0.343772	0.0258575	down	11.1352	11.8723	0.737038	0.015018	up	other
MANBA	7.87822	7.02505	-0.853163	0.0258672	down	7.4542	8.25839	0.804196	0.042732	up	other
PAF1	9.27146	9.68855	0.417091	0.0271662	up	9.00028	8.50649	-0.493789	0.0198309	down	other
EMP3	11.592	12.1254	0.533326	0.027834	up	11.0648	10.4197	-0.645057	0.0284681	down	other
U2AF1	9.38536	9.98287	0.597512	0.0280257	up	9.29462	9.03415	-0.26047	0.0401123	down	other
MRPL39	10.6357	11.557	0.921296	0.0287414	up	9.92776	9.44921	-0.478553	0.0192122	down	other
PELP1	8.98377	9.56986	0.586094	0.0288328	up	8.05681	7.62287	-0.433945	0.0236961	down	other
MT1X	10.3313	9.50502	-0.826307	0.0293908	down	9.95156	11.1686	1.21708	0.004047	up	other
DAZAP1	8.87238	9.43984	0.567455	0.0294265	up	9.34389	8.93254	-0.411349	0.0460417	down	other
PXK	7.69636	7.17386	-0.522494	0.0297941	down	8.37873	9.37923	1.0005	0.00313502	up	other
SOCS2	9.85234	9.09745	-0.754891	0.0304121	down	6.99712	7.55135	0.554228	0.004959	up	other
ARID3B	9.61162	9.14725	-0.464367	0.0327365	down	7.26978	7.97642	0.706643	0.00137817	up	other
PARP10	9.41948	8.00346	-1.41601	0.033607	down	8.24774	8.7442	0.496469	0.0483559	up	other
MLST8	8.23297	7.51028	-0.722691	0.034569	down	8.60865	10.0042	1.39551	0.00356677	up	other
NASP	7.6562	8.29337	0.637164	0.0345913	up	8.92047	8.47017	-0.450304	0.0332148	down	other
ZBTB3	7.27087	6.95844	-0.312432	0.0353788	down	7.20935	7.5905	0.381144	0.0144575	up	other
SNIP1	8.35268	8.71138	0.358696	0.0360208	up	7.94233	7.6043	-0.338031	0.0336103	down	other
SLC43A3	8.65431	9.44772	0.793405	0.0361953	up	8.14836	7.40143	-0.746929	0.0474522	down	other
KANSL3	10.5471	9.93361	-0.613518	0.0369336	down	9.49562	9.88877	0.393146	0.0224044	up	other
AFAP1	8.33043	7.22655	-1.10389	0.0374586	down	7.10046	7.8023	0.70184	0.016493	up	other
ECI1	8.70077	8.4131	-0.287668	0.0375583	down	8.81918	9.82806	1.00888	0.0250142	up	other
TMEM9	7.7163	7.21677	-0.499532	0.0380912	down	7.47232	7.83852	0.366199	0.0380313	up	other
KLHL12	9.55343	9.08499	-0.468441	0.0399971	down	8.55472	8.9834	0.428678	0.0292743	up	other
U2AF1L4	8.87839	7.86723	-1.01116	0.0413893	down	7.17256	7.5183	0.345744	0.018323	up	other
NCAPH2	8.06685	8.39429	0.327436	0.0417323	up	8.41356	7.72946	-0.684101	0.00455743	down	other
EZH2	9.08362	9.61201	0.528395	0.0440026	up	8.67937	7.7716	-0.907773	0.00668263	down	other
CSNK2A2	9.32871	8.83278	-0.495932	0.0479499	down	8.06112	8.75899	0.697866	0.00283433	up	other
MRPS23	8.85416	9.613	0.758835	0.0500238	unaffected	9.29422	9.12301	-0.171215	0.693719	unaffected	unaffected
SLCO3A1	7.08295	7.34899	0.266032	0.0500451	unaffected	6.88119	6.98237	0.101174	0.487162	unaffected	unaffected
ZNF24	7.33226	7.67852	0.34626	0.0500923	unaffected	7.41611	7.7037	0.287589	0.101376	unaffected	unaffected
POTEE	7.72952	7.17814	-0.551382	0.0501349	unaffected	7.7628	7.63748	-0.125318	0.614457	unaffected	unaffected
FAM180B	6.75449	6.93036	0.175872	0.0501495	unaffected	6.74728	6.77507	0.0277824	0.847445	unaffected	unaffected
AFF2	6.72675	6.92067	0.193919	0.0501495	unaffected	6.76353	6.76033	-0.0032032	0.988942	unaffected	unaffected
SMARCD3	7.24957	6.80509	-0.444475	0.0504122	unaffected	7.53996	7.31774	-0.222222	0.194376	unaffected	unaffected
SIN3B	7.07074	7.57003	0.499291	0.0504122	unaffected	6.95179	7.06465	0.112861	0.385953	unaffected	unaffected
BIVM	7.95131	7.36838	-0.582923	0.0504122	unaffected	8.98062	9.12735	0.146734	0.850783	unaffected	unaffected
ELL2	9.36109	8.94627	-0.414816	0.0504237	unaffected	6.96018	7.14819	0.188004	0.138695	unaffected	unaffected
IDI2-AS1	6.75555	6.99626	0.240711	0.0504371	unaffected	6.79098	6.77536	-0.0156256	0.94354	unaffected	unaffected
ACTB	13.6282	13.033	-0.595164	0.0505077	unaffected	13.979	13.7383	-0.240646	0.113533	unaffected	unaffected
ACTR1A	8.44873	8.86939	0.420654	0.0506123	unaffected	8.71997	8.63217	-0.0877935	0.862779	unaffected	unaffected
ARRDC2	7.73694	7.41775	-0.319191	0.0506418	unaffected	7.7595	7.50813	-0.251363	0.371339	unaffected	unaffected
FAM124B	6.81981	6.63636	-0.183452	0.050663	unaffected	6.79236	6.72366	-0.0686977	0.722265	unaffected	unaffected
ITM2A	11.0283	10.4629	-0.565411	0.0507098	unaffected	6.83717	6.88172	0.0445537	0.854244	unaffected	unaffected
ARMC1	9.18699	8.87938	-0.307608	0.0507372	unaffected	9.27861	8.80211	-0.476501	0.104982	unaffected	unaffected
LONRF3	6.87269	7.16208	0.289393	0.0507385	unaffected	7.31703	7.57135	0.254326	0.147928	unaffected	unaffected
DHRS9	7.74881	7.0175	-0.731302	0.0507814	unaffected	12.0592	12.0074	-0.0518395	0.967795	unaffected	unaffected
CHMP6	7.31825	7.88025	0.562	0.0507814	unaffected	8.34023	8.03903	-0.301196	0.146199	unaffected	unaffected
EIF2B5	8.79854	9.24407	0.44553	0.050796	unaffected	9.0131	8.66859	-0.34451	0.289056	unaffected	unaffected
PIAS3	7.11854	7.45816	0.339623	0.0510273	unaffected	7.37191	7.16671	-0.205192	0.31706	unaffected	unaffected
USP11	7.73887	7.31702	-0.421844	0.0511219	unaffected	7.69615	7.8763	0.180141	0.538795	unaffected	unaffected
RABGAP1L	7.81799	7.45198	-0.366016	0.0511219	unaffected	7.60141	7.36027	-0.241135	0.36874	unaffected	unaffected
STX18	6.77684	7.02219	0.245349	0.0511219	unaffected	6.89338	6.89952	0.00613981	0.977561	unaffected	unaffected
KRI1	7.07668	7.41216	0.335488	0.0511219	unaffected	7.0956	7.06332	-0.032287	0.910935	unaffected	unaffected
HIST1H2BF	7.01747	6.69229	-0.325177	0.0512079	unaffected	6.81359	6.74837	-0.0652171	0.6307	unaffected	unaffected
SEC24D	8.16743	7.6957	-0.471728	0.0513408	unaffected	8.4555	8.30649	-0.149005	0.479882	unaffected	unaffected
ITGA4	7.44718	8.12532	0.678142	0.0513408	unaffected	7.81652	7.41175	-0.404772	0.0551859	unaffected	unaffected
ARRDC5	6.69576	7.13879	0.443024	0.0514334	unaffected	6.72268	6.73978	0.0171025	0.926976	unaffected	unaffected
POMP	12.2783	12.5339	0.255674	0.0514445	unaffected	12.3822	12.1823	-0.199941	0.551366	unaffected	unaffected
GVINP1	8.18262	8.8247	0.642083	0.0514501	unaffected	6.88145	6.90245	0.0209966	0.913883	unaffected	unaffected
ANGPTL7	6.79674	6.59099	-0.205746	0.0514501	unaffected	6.7515	6.66452	-0.0869872	0.484121	unaffected	unaffected
DHRS4L1	8.2788	7.62425	-0.654554	0.0516589	unaffected	8.03439	8.29285	0.258463	0.434111	unaffected	unaffected
NAT14	7.38201	6.9231	-0.45891	0.0517939	unaffected	7.84517	7.6482	-0.196967	0.346393	unaffected	unaffected
MRPS17	9.74436	10.3887	0.644385	0.0518165	unaffected	9.96911	9.62794	-0.341171	0.414226	unaffected	unaffected
PPP3R1	9.40397	9.96986	0.565898	0.0520366	unaffected	9.13525	9.65784	0.52259	0.207399	unaffected	unaffected
HYLS1	7.84042	7.32482	-0.515597	0.0522403	unaffected	8.60491	8.55548	-0.0494276	0.924875	unaffected	unaffected
SNORD12	7.1277	7.56653	0.438823	0.0522848	unaffected	6.92827	6.84507	-0.0832044	0.782341	unaffected	unaffected
ANKRD36	7.28712	7.02321	-0.263916	0.0522848	unaffected	6.98048	6.91873	-0.0617461	0.778513	unaffected	unaffected
GNPDA1	11.0234	11.5518	0.528396	0.0523514	unaffected	9.54995	9.76805	0.218097	0.31706	unaffected	unaffected
ELP6	8.5943	7.96301	-0.631297	0.0524113	unaffected	9.09632	8.76465	-0.33167	0.231654	unaffected	unaffected
STAG2	9.08186	9.46415	0.382298	0.0524272	unaffected	9.19974	9.32409	0.124357	0.801591	unaffected	unaffected
PIK3CD	8.82716	8.42929	-0.397866	0.0526292	unaffected	8.17163	7.91384	-0.257792	0.201644	unaffected	unaffected
MUS81	8.19497	7.79581	-0.399156	0.0527373	unaffected	8.58348	8.95006	0.366582	0.254955	unaffected	unaffected
UFD1	6.94744	7.33486	0.387417	0.052768	unaffected	7.24678	7.06349	-0.183296	0.329846	unaffected	unaffected
USP18	8.43157	6.74576	-1.68581	0.0527798	unaffected	7.17784	6.83993	-0.337904	0.050648	unaffected	unaffected
GPR171	6.90557	7.11957	0.213993	0.052803	unaffected	6.77082	6.7369	-0.0339231	0.867136	unaffected	unaffected
SLIRP	12.4726	13.2162	0.743536	0.0528641	unaffected	12.6182	12.064	-0.554224	0.219208	unaffected	unaffected
KCTD20	8.81921	8.34918	-0.470029	0.0528641	unaffected	8.70227	8.81922	0.116956	0.599761	unaffected	unaffected
DHX16	9.59527	9.95469	0.359416	0.0530137	unaffected	8.91445	8.97652	0.0620751	0.775929	unaffected	unaffected
TMEM91	8.43787	7.24396	-1.19391	0.0530137	unaffected	8.19971	8.15063	-0.0490804	0.951041	unaffected	unaffected
STK11	7.1504	7.53799	0.387584	0.0530452	unaffected	7.15332	7.33271	0.179386	0.424875	unaffected	unaffected
ZSCAN2	7.27011	7.53957	0.26946	0.0530774	unaffected	7.68471	7.90166	0.216953	0.497876	unaffected	unaffected
SNORA2C	6.87936	7.16983	0.290471	0.0531411	unaffected	6.88479	6.84329	-0.0414962	0.805555	unaffected	unaffected
C7orf61	7.02999	6.78077	-0.249219	0.0531419	unaffected	6.86162	6.84591	-0.0157086	0.958814	unaffected	unaffected
RBM22	11.0213	11.5708	0.549523	0.0531527	unaffected	11.0236	11.1322	0.108542	0.617727	unaffected	unaffected
SCX	6.81266	7.01559	0.202937	0.0532124	unaffected	6.77827	6.93478	0.156514	0.254487	unaffected	unaffected
PRDX1	12.3084	13.232	0.923667	0.0532154	unaffected	12.1063	11.9119	-0.194345	0.843532	unaffected	unaffected
COG2	7.96185	8.54884	0.586982	0.0532751	unaffected	8.59606	8.80897	0.212909	0.484025	unaffected	unaffected
PFN1	13.7708	13.3792	-0.39162	0.0532751	unaffected	13.729	13.4671	-0.26185	0.191051	unaffected	unaffected
CITED4	7.04092	6.78698	-0.253938	0.0533008	unaffected	11.3473	11.522	0.174675	0.810072	unaffected	unaffected
MTA2	9.08522	8.62751	-0.457717	0.053419	unaffected	8.86202	8.66674	-0.195276	0.475211	unaffected	unaffected
FOXD4L1	6.66671	6.97722	0.310509	0.0534891	unaffected	7.57294	7.85969	0.286743	0.130521	unaffected	unaffected
EIF5B	8.9118	9.45361	0.541807	0.053624	unaffected	8.50333	8.40177	-0.101554	0.862716	unaffected	unaffected
BTF3	13.4906	13.315	-0.175574	0.053624	unaffected	13.4257	13.2594	-0.166299	0.210017	unaffected	unaffected
DNA2	7.48895	7.07395	-0.415002	0.0536462	unaffected	7.49647	7.14875	-0.347718	0.0823538	unaffected	unaffected
PIK3R4	7.26219	7.71582	0.453623	0.053681	unaffected	7.30975	7.54859	0.238834	0.183335	unaffected	unaffected
EIF3G	10.6604	10.3199	-0.34044	0.0536919	unaffected	10.6027	10.6043	0.00161233	0.995962	unaffected	unaffected
RPL37	6.77243	7.08369	0.31126	0.0538619	unaffected	6.95779	7.15169	0.1939	0.244771	unaffected	unaffected
IL17F	9.76639	9.08083	-0.685559	0.0538774	unaffected	6.72435	6.65803	-0.0663154	0.739412	unaffected	unaffected
SNORD84	7.32789	7.73535	0.407452	0.0540504	unaffected	6.98365	6.89648	-0.0871742	0.538039	unaffected	unaffected
U2SURP	9.29274	9.01114	-0.281599	0.0543041	unaffected	8.88028	8.8052	-0.075072	0.854501	unaffected	unaffected
ZNF106	9.02357	8.59763	-0.42594	0.0543041	unaffected	9.4158	9.15452	-0.261285	0.0989739	unaffected	unaffected
EHBP1	8.31738	8.09611	-0.221268	0.0543516	unaffected	9.07164	9.93162	0.859985	0.0537684	unaffected	unaffected
YPEL3	8.39793	7.51954	-0.878388	0.0543694	unaffected	7.22281	7.12683	-0.0959843	0.794324	unaffected	unaffected
TSC22D4	7.74148	7.45962	-0.281861	0.0544328	unaffected	7.77385	7.60197	-0.171877	0.608812	unaffected	unaffected
IRF4	10.3965	10.92	0.523567	0.0545755	unaffected	7.02342	6.90116	-0.122256	0.542767	unaffected	unaffected
ATP6AP1L	7.14937	6.81556	-0.333813	0.0545755	unaffected	6.80191	6.94263	0.140725	0.224221	unaffected	unaffected
SUPT4H1	8.92121	9.39531	0.474104	0.0545774	unaffected	8.84484	9.27367	0.428831	0.0990288	unaffected	unaffected
CCDC74A	6.99604	6.77307	-0.22297	0.0545878	unaffected	6.79367	6.7093	-0.0843686	0.534269	unaffected	unaffected
ZNF425	6.84557	7.07346	0.22789	0.0546221	unaffected	7.02535	7.11491	0.0895625	0.714392	unaffected	unaffected
LY96	10.465	9.20815	-1.25687	0.0546243	unaffected	6.8787	7.08549	0.206799	0.442436	unaffected	unaffected
VOPP1	9.11337	8.77468	-0.33869	0.0546243	unaffected	9.09907	8.64827	-0.450798	0.134378	unaffected	unaffected
GINM1	7.49534	7.82671	0.331367	0.0547142	unaffected	8.20148	8.32168	0.120209	0.756745	unaffected	unaffected
DAP3	10.4027	10.7028	0.30008	0.0547202	unaffected	11.07	11.3197	0.249702	0.191554	unaffected	unaffected
TWF2	9.65442	9.13304	-0.521379	0.0547566	unaffected	8.85553	9.25112	0.395594	0.0537058	unaffected	unaffected
FLOT2	10.2812	9.70813	-0.573039	0.0548977	unaffected	11.2423	10.9612	-0.281114	0.103404	unaffected	unaffected
SGK1	9.33521	10.4805	1.14528	0.0549322	unaffected	6.89536	6.85684	-0.0385216	0.892563	unaffected	unaffected
DPH1	6.76674	7.02737	0.260637	0.0549577	unaffected	6.67615	6.7251	0.0489513	0.790678	unaffected	unaffected
ART3	6.80617	7.10225	0.29608	0.0550006	unaffected	6.71715	6.67419	-0.0429602	0.820236	unaffected	unaffected
TNFRSF9	8.13223	8.44158	0.309352	0.0551838	unaffected	6.79979	6.76808	-0.0317134	0.818052	unaffected	unaffected
SLC25A44	9.34203	8.97136	-0.370672	0.0551859	unaffected	9.61238	9.17993	-0.432449	0.1772	unaffected	unaffected
NDUFAF7	9.08811	8.73719	-0.350923	0.0552049	unaffected	8.22554	8.10649	-0.119052	0.648525	unaffected	unaffected
ELL3	6.99687	6.759	-0.237874	0.0553102	unaffected	6.90232	6.86542	-0.0369028	0.835777	unaffected	unaffected
DKC1	10.6155	11.2823	0.666857	0.0554236	unaffected	10.8531	10.9741	0.12092	0.847933	unaffected	unaffected
PDAP1	6.80596	7.11002	0.304067	0.0554236	unaffected	6.92869	6.90312	-0.0255742	0.939668	unaffected	unaffected
ZNF2	7.53978	7.21022	-0.329561	0.0555966	unaffected	7.56299	7.69402	0.131033	0.507274	unaffected	unaffected
FKBPL	6.99709	6.78819	-0.208892	0.0556286	unaffected	7.22936	6.90199	-0.327376	0.0553505	unaffected	unaffected
LAMTOR4	10.431	9.9928	-0.438166	0.055641	unaffected	10.4604	10.2255	-0.234863	0.196672	unaffected	unaffected
PMS2P2	7.31068	6.97241	-0.338268	0.0556468	unaffected	7.19834	7.24563	0.047295	0.84526	unaffected	unaffected
DNAJA3	10.5224	10.7645	0.242149	0.0557043	unaffected	10.224	10.2306	0.00659403	0.993804	unaffected	unaffected
GAS7	6.80328	6.61983	-0.183449	0.055777	unaffected	7.71789	7.43284	-0.285049	0.623748	unaffected	unaffected
PSMG4	9.19157	8.4746	-0.716966	0.055777	unaffected	8.9091	8.85202	-0.0570837	0.845238	unaffected	unaffected
ZNF234	7.08464	7.39725	0.312605	0.055777	unaffected	7.17599	7.30255	0.126568	0.462838	unaffected	unaffected
GBGT1	7.12105	6.8909	-0.230152	0.0558317	unaffected	8.94221	8.53588	-0.406335	0.147775	unaffected	unaffected
TWF1	7.01495	7.21201	0.197066	0.0558317	unaffected	7.14484	6.99887	-0.145971	0.532774	unaffected	unaffected
POLR2I	9.56997	9.95593	0.385962	0.0558533	unaffected	10.0123	9.7829	-0.229406	0.259592	unaffected	unaffected
AKAP10	7.22023	7.44949	0.229264	0.0559589	unaffected	7.08827	6.99059	-0.0976839	0.664826	unaffected	unaffected
COL9A2	7.03902	6.71637	-0.322656	0.0559589	unaffected	10.1332	10.4779	0.344683	0.761988	unaffected	unaffected
H2AFY2	7.72229	7.25333	-0.46896	0.0560094	unaffected	8.66008	8.72579	0.0657088	0.848923	unaffected	unaffected
NOP10	12.4983	13.0041	0.505821	0.0560895	unaffected	12.6991	12.6564	-0.0427218	0.924299	unaffected	unaffected
ZNF133	7.40364	7.09741	-0.306228	0.0560952	unaffected	7.20687	7.24095	0.0340799	0.881007	unaffected	unaffected
ARL16	7.82565	8.29856	0.472905	0.0561432	unaffected	8.1691	8.0831	-0.0859993	0.793993	unaffected	unaffected
ASNA1	7.15266	7.4201	0.267438	0.0562462	unaffected	7.38572	7.47342	0.0877038	0.859686	unaffected	unaffected
LGALS3BP	7.73655	6.77208	-0.964464	0.0562771	unaffected	6.84796	7.27581	0.427842	0.0609352	unaffected	unaffected
UBQLNL	6.84997	6.63051	-0.219459	0.0565388	unaffected	6.72336	6.65987	-0.0634966	0.781588	unaffected	unaffected
PIM3	8.96523	10.1331	1.16787	0.0565522	unaffected	7.88891	7.63982	-0.249099	0.199828	unaffected	unaffected
ELMO3	7.10357	7.42252	0.318948	0.056654	unaffected	6.94855	6.9801	0.0315494	0.883013	unaffected	unaffected
HOXC13	7.05937	7.39881	0.339434	0.0567742	unaffected	7.07677	7.08361	0.00684814	0.981273	unaffected	unaffected
TMEM203	8.95845	9.51609	0.557648	0.0569209	unaffected	9.91753	9.7951	-0.122427	0.515021	unaffected	unaffected
C1orf123	8.99792	8.46648	-0.531441	0.0569228	unaffected	9.03518	9.17872	0.143536	0.403591	unaffected	unaffected
CEP120	7.12258	7.6241	0.501514	0.0570428	unaffected	7.15888	7.47202	0.313137	0.0629705	unaffected	unaffected
ZNF654	7.64006	7.91115	0.271092	0.0572148	unaffected	7.16806	7.23633	0.068272	0.857742	unaffected	unaffected
GIMAP6	9.25062	8.37062	-0.880002	0.0572148	unaffected	8.48846	8.14903	-0.339427	0.0715059	unaffected	unaffected
FXR2	7.75553	8.09795	0.342422	0.0572724	unaffected	7.34117	7.3797	0.0385217	0.872496	unaffected	unaffected
GRM2	7.07457	7.286	0.211426	0.0573149	unaffected	6.9193	7.04407	0.124768	0.254075	unaffected	unaffected
CSNK2B	11.2076	10.9278	-0.279753	0.0573835	unaffected	11.6563	11.3899	-0.266322	0.114181	unaffected	unaffected
PLP1	7.16438	7.37304	0.208664	0.0574012	unaffected	7.22174	7.36771	0.145979	0.437783	unaffected	unaffected
PLA2G15	7.0693	7.33198	0.262679	0.0574328	unaffected	7.99278	8.09601	0.10323	0.697688	unaffected	unaffected
SDF2L1	9.47041	9.99227	0.52186	0.0575212	unaffected	10.8753	10.3303	-0.545021	0.180968	unaffected	unaffected
PHPT1	10.1041	10.603	0.498886	0.0575212	unaffected	10.4835	10.8869	0.403488	0.107767	unaffected	unaffected
BRWD1	7.53331	7.28701	-0.2463	0.0575249	unaffected	7.45273	7.05823	-0.394505	0.112204	unaffected	unaffected
NSMCE1	9.88575	9.35692	-0.528831	0.0575833	unaffected	9.08393	9.24855	0.164622	0.391772	unaffected	unaffected
TRIM38	8.64798	8.10528	-0.5427	0.0576363	unaffected	7.44731	7.75701	0.309705	0.120517	unaffected	unaffected
TAB2	7.27605	7.57894	0.302889	0.0576831	unaffected	7.07222	7.07852	0.00630234	0.980975	unaffected	unaffected
PTCD3	6.74935	7.01543	0.266081	0.0577387	unaffected	6.76105	6.86431	0.103257	0.594196	unaffected	unaffected
SSH3	7.54546	7.11207	-0.433388	0.0577586	unaffected	9.08322	8.98946	-0.0937528	0.804251	unaffected	unaffected
TAPT1	7.80535	8.17836	0.373014	0.0578147	unaffected	7.67924	8.11837	0.439137	0.109869	unaffected	unaffected
RPS23	13.046	12.6134	-0.43257	0.0578147	unaffected	12.9697	13.12	0.150333	0.240458	unaffected	unaffected
KDM5D	7.23934	8.10873	0.869391	0.0578147	unaffected	7.21765	7.30164	0.0839891	0.656424	unaffected	unaffected
MRPS18A	8.43113	8.92873	0.497603	0.0579765	unaffected	8.89129	8.80664	-0.0846489	0.859889	unaffected	unaffected
PPP1R16A	7.47561	7.8485	0.372889	0.0579982	unaffected	8.23013	7.96295	-0.267178	0.404379	unaffected	unaffected
NUMB	9.5633	9.8172	0.253895	0.0580413	unaffected	9.94221	10.2676	0.325409	0.219714	unaffected	unaffected
CHD1L	8.28576	7.8787	-0.40706	0.058149	unaffected	9.13466	9.0506	-0.0840577	0.725694	unaffected	unaffected
SRP72	9.64837	9.95263	0.304258	0.058233	unaffected	9.31743	9.18056	-0.136869	0.588602	unaffected	unaffected
MTMR12	7.28618	7.51976	0.233571	0.0584346	unaffected	7.70229	7.83268	0.130384	0.645264	unaffected	unaffected
SCARNA9	9.52232	7.76767	-1.75465	0.0584457	unaffected	7.09552	7.39545	0.29993	0.438999	unaffected	unaffected
TTLL4	6.99127	7.29025	0.298984	0.0584663	unaffected	7.04673	7.00455	-0.0421815	0.791357	unaffected	unaffected
USP3	10.0019	9.43887	-0.563062	0.0584699	unaffected	9.27653	9.01827	-0.258262	0.356913	unaffected	unaffected
PINK1	6.91801	7.46512	0.547111	0.058533	unaffected	7.63479	7.8819	0.247114	0.257594	unaffected	unaffected
ZNF266	7.4419	7.80631	0.364407	0.0585466	unaffected	7.25949	7.29536	0.0358671	0.926224	unaffected	unaffected
RPL17	11.8578	11.3235	-0.534329	0.0585715	unaffected	11.2387	11.2888	0.0501487	0.911628	unaffected	unaffected
PKIA	9.27133	9.95003	0.678693	0.0586843	unaffected	6.64543	6.65753	0.0120993	0.953296	unaffected	unaffected
COASY	9.9666	9.44821	-0.518395	0.0587922	unaffected	10.561	10.5175	-0.0435027	0.827557	unaffected	unaffected
ZDHHC24	7.31745	7.0336	-0.283854	0.0588759	unaffected	7.22096	7.08422	-0.136737	0.296869	unaffected	unaffected
WDR97	6.89099	7.33578	0.444793	0.058878	unaffected	6.96195	7.15887	0.196927	0.0782981	unaffected	unaffected
DDX24	10.3548	10.8051	0.450285	0.0589328	unaffected	9.85059	9.7985	-0.0520965	0.881632	unaffected	unaffected
NCBP3	7.70064	8.17045	0.469808	0.0590007	unaffected	7.39833	7.19505	-0.203285	0.221084	unaffected	unaffected
HDAC6	7.96266	7.55238	-0.410281	0.0591188	unaffected	7.78352	7.84365	0.0601245	0.869169	unaffected	unaffected
UBAC1	9.76666	9.26907	-0.497589	0.0591487	unaffected	10.4399	10.0443	-0.39557	0.109974	unaffected	unaffected
NDFIP2	11.0203	11.4652	0.444925	0.0591487	unaffected	10.1176	10.2444	0.126848	0.564352	unaffected	unaffected
PIP5K1C	7.08812	7.39679	0.308666	0.0591487	unaffected	7.68811	7.72414	0.0360322	0.949756	unaffected	unaffected
RPS6KA4	7.73575	8.19128	0.455525	0.059272	unaffected	9.49972	9.11739	-0.382333	0.178229	unaffected	unaffected
JARID2	9.33188	9.57534	0.243461	0.059354	unaffected	8.5358	8.7973	0.261504	0.358549	unaffected	unaffected
SNX16	7.43617	7.76626	0.330084	0.0594153	unaffected	7.27207	7.31949	0.0474203	0.765613	unaffected	unaffected
HABP4	7.67253	8.23387	0.561343	0.0596243	unaffected	7.39019	7.0757	-0.314495	0.126778	unaffected	unaffected
ANKS3	6.82972	7.1235	0.293776	0.0596874	unaffected	6.88744	6.93339	0.0459512	0.834215	unaffected	unaffected
FAM210A	8.63178	7.70242	-0.929356	0.0596983	unaffected	7.88712	7.63361	-0.253519	0.121226	unaffected	unaffected
EEF1G	13.5232	13.0788	-0.444387	0.0597493	unaffected	13.2021	13.2573	0.0552249	0.7802	unaffected	unaffected
FUNDC1	8.48977	7.97555	-0.514223	0.0598351	unaffected	6.80239	6.81196	0.00957794	0.955391	unaffected	unaffected
ZNF354A	6.75179	6.93978	0.187991	0.059888	unaffected	7.0298	6.99968	-0.0301197	0.862325	unaffected	unaffected
KANSL2	9.86273	10.2104	0.347694	0.059888	unaffected	9.06011	8.93252	-0.127594	0.54574	unaffected	unaffected
LOC441455	7.82761	7.35714	-0.470468	0.059888	unaffected	7.68004	7.57012	-0.109919	0.66038	unaffected	unaffected
NME3	9.2372	8.46129	-0.775914	0.0599228	unaffected	9.14557	9.24143	0.0958586	0.649936	unaffected	unaffected
SUMO2	11.9305	12.1464	0.215879	0.0599382	unaffected	12.0695	11.8838	-0.185637	0.509523	unaffected	unaffected
SYNM	7.02317	6.81818	-0.204996	0.0600252	unaffected	7.54192	7.3372	-0.204724	0.209483	unaffected	unaffected
HIF1A	8.77462	9.41011	0.635487	0.0600582	unaffected	7.47135	7.69337	0.222017	0.177179	unaffected	unaffected
BBIP1	7.91313	7.59507	-0.31806	0.0600586	unaffected	7.61441	7.69297	0.0785651	0.792526	unaffected	unaffected
YWHAB	11.641	12.2593	0.618367	0.0601644	unaffected	12.346	12.6762	0.330225	0.0808649	unaffected	unaffected
IREB2	7.59874	7.92868	0.329937	0.060184	unaffected	8.17309	8.08794	-0.0851467	0.828822	unaffected	unaffected
GNB2	7.88582	7.56762	-0.318197	0.0602536	unaffected	7.98305	7.74938	-0.233674	0.0818891	unaffected	unaffected
IL16	7.23775	6.94716	-0.290587	0.0602623	unaffected	6.91817	6.80416	-0.114014	0.435733	unaffected	unaffected
PLA2G12A	6.96064	6.74056	-0.220083	0.0603347	unaffected	6.78017	6.72952	-0.0506468	0.776761	unaffected	unaffected
CALB2	7.30138	7.00464	-0.296739	0.0603347	unaffected	7.00015	7.05663	0.0564791	0.718879	unaffected	unaffected
TANC2	6.85289	7.06836	0.215465	0.0603347	unaffected	7	6.99911	-0.000891415	0.99655	unaffected	unaffected
FAM86JP	6.76104	6.92564	0.164596	0.0603924	unaffected	6.82811	6.92988	0.101771	0.4893	unaffected	unaffected
NSMF	9.01646	9.89949	0.883025	0.0604391	unaffected	9.27274	8.95772	-0.315013	0.134378	unaffected	unaffected
ZNF586	9.2641	9.99786	0.733759	0.0604391	unaffected	8.33678	8.16291	-0.173876	0.508904	unaffected	unaffected
TGFBR2	9.64762	9.99901	0.351388	0.0604798	unaffected	8.42011	8.49864	0.0785312	0.668741	unaffected	unaffected
WDR70	8.5076	8.73125	0.223646	0.060539	unaffected	9.3718	9.32364	-0.0481602	0.837405	unaffected	unaffected
HARBI1	6.80134	7.00682	0.205487	0.060539	unaffected	6.95454	7.12229	0.16775	0.212055	unaffected	unaffected
TINAG	6.8265	6.99974	0.173242	0.060539	unaffected	6.90096	6.83755	-0.0634073	0.653433	unaffected	unaffected
LOC283922	6.91323	7.08083	0.167607	0.0605432	unaffected	6.9362	6.93668	0.000480229	0.997866	unaffected	unaffected
SNORA41	7.19817	7.67632	0.478152	0.060583	unaffected	6.96092	7.02817	0.0672529	0.809542	unaffected	unaffected
MDM2	6.94827	7.34747	0.399201	0.060583	unaffected	7.05193	6.85582	-0.196114	0.182009	unaffected	unaffected
EBNA1BP2	10.5588	11.9797	1.42096	0.0605858	unaffected	11.0609	10.98	-0.0808288	0.934751	unaffected	unaffected
UQCC1	9.59389	9.22831	-0.365575	0.0605858	unaffected	9.21466	9.27551	0.0608506	0.853635	unaffected	unaffected
FAM13A	7.28294	6.71826	-0.564681	0.0606881	unaffected	6.82826	6.90609	0.0778383	0.617216	unaffected	unaffected
PAXBP1	9.03409	9.40205	0.367962	0.0608555	unaffected	8.2572	8.26244	0.00523833	0.992513	unaffected	unaffected
GIMAP2	8.83667	8.05874	-0.777928	0.0609584	unaffected	8.14891	8.11088	-0.0380367	0.951862	unaffected	unaffected
STK25	8.74863	8.5228	-0.225829	0.0609584	unaffected	8.53308	8.59753	0.0644415	0.817788	unaffected	unaffected
ERP44	6.81181	7.1098	0.297988	0.0609584	unaffected	6.93735	7.18841	0.251051	0.171082	unaffected	unaffected
CCDC171	6.8595	6.64777	-0.211724	0.0609649	unaffected	6.83565	6.79158	-0.0440705	0.813823	unaffected	unaffected
ETFDH	8.68342	8.15575	-0.527672	0.0609649	unaffected	8.39872	8.26806	-0.130656	0.685631	unaffected	unaffected
FAM161A	7.04991	6.85678	-0.193134	0.0609988	unaffected	6.96567	6.84339	-0.122276	0.562663	unaffected	unaffected
OGDH	7.82926	7.45596	-0.373302	0.061138	unaffected	7.58987	7.37522	-0.214649	0.177372	unaffected	unaffected
PPP1R13L	7.28882	6.83624	-0.45258	0.0611914	unaffected	6.8012	6.84424	0.043035	0.803423	unaffected	unaffected
NKAPD1	8.02794	8.36481	0.336878	0.061211	unaffected	8.24448	8.63028	0.385792	0.117326	unaffected	unaffected
UBA5	9.06404	8.79358	-0.270468	0.0613406	unaffected	8.58615	8.59919	0.0130436	0.978388	unaffected	unaffected
MRPL11	10.3314	9.71505	-0.616392	0.0613681	unaffected	10.2529	9.9301	-0.322815	0.380192	unaffected	unaffected
HDAC7	7.98544	7.38032	-0.605128	0.0613681	unaffected	6.80394	6.7375	-0.0664373	0.70759	unaffected	unaffected
ARRDC3	7.15292	7.78522	0.632297	0.0614282	unaffected	7.10314	7.1361	0.0329595	0.859581	unaffected	unaffected
SPATA45	6.85966	6.65353	-0.206131	0.0614282	unaffected	6.71478	6.68612	-0.0286674	0.84484	unaffected	unaffected
SRD5A1	7.35535	7.03509	-0.320251	0.0616777	unaffected	6.85495	6.85291	-0.00204811	0.994115	unaffected	unaffected
TMPPE	6.78629	7.01997	0.233676	0.0617395	unaffected	7.07301	7.18509	0.112075	0.576089	unaffected	unaffected
CHD2	7.95714	7.38441	-0.572729	0.0617395	unaffected	7.02317	7.08883	0.0656646	0.735071	unaffected	unaffected
KLHL5	8.20857	7.84855	-0.360016	0.061802	unaffected	8.82249	8.57054	-0.251948	0.50121	unaffected	unaffected
ALB	7.33404	7.65622	0.322181	0.061914	unaffected	7.24009	7.01248	-0.227608	0.116269	unaffected	unaffected
CTPS2	6.83959	6.64593	-0.193656	0.0620757	unaffected	6.8609	6.84546	-0.0154373	0.927124	unaffected	unaffected
RUVBL1	8.76113	9.5603	0.799175	0.0620758	unaffected	8.9963	8.65992	-0.336374	0.475606	unaffected	unaffected
THAP7	7.17587	7.50616	0.330285	0.0620758	unaffected	7.75507	7.47878	-0.276293	0.0619641	unaffected	unaffected
GPR17	6.76179	6.93579	0.173995	0.0620959	unaffected	6.66282	6.79223	0.129411	0.319217	unaffected	unaffected
MKNK1	8.36776	7.91346	-0.454304	0.0621684	unaffected	8.63989	8.58889	-0.0510045	0.872965	unaffected	unaffected
NPM1	6.86304	6.65474	-0.208303	0.0621684	unaffected	6.81201	6.86315	0.0511469	0.706104	unaffected	unaffected
PSMB1	12.6433	13.088	0.444721	0.0622167	unaffected	12.9002	12.7749	-0.125226	0.685468	unaffected	unaffected
SP100	8.27201	7.58734	-0.684665	0.0622255	unaffected	7.56624	7.29702	-0.269218	0.244953	unaffected	unaffected
ZNF761	6.86656	7.15581	0.289248	0.06231	unaffected	7.04137	7.03426	-0.00711447	0.970751	unaffected	unaffected
SCARNA14	7.12075	6.83537	-0.285378	0.0623912	unaffected	6.8582	6.82443	-0.0337742	0.864559	unaffected	unaffected
TMEM243	10.4422	10.0688	-0.373408	0.0624141	unaffected	7.93998	8.00374	0.063766	0.829687	unaffected	unaffected
PGM1	10.1631	9.81812	-0.344987	0.0624141	unaffected	9.16267	8.6831	-0.479565	0.107968	unaffected	unaffected
ARRDC1-AS1	7.35175	7.08278	-0.268979	0.062504	unaffected	7.48281	7.67045	0.187631	0.201644	unaffected	unaffected
TONSL	6.88633	6.69436	-0.19197	0.062504	unaffected	6.92758	6.76228	-0.165302	0.199016	unaffected	unaffected
NUDCD1	6.94824	7.27654	0.3283	0.0625322	unaffected	7.09532	7.13079	0.0354637	0.848642	unaffected	unaffected
RPS29	13.6954	13.9969	0.301555	0.0625322	unaffected	13.7843	13.8658	0.081561	0.785199	unaffected	unaffected
DOPEY1	6.78937	7.04496	0.255581	0.0625322	unaffected	6.87118	6.98322	0.112046	0.576307	unaffected	unaffected
MPPE1	8.46558	8.19941	-0.26617	0.0625322	unaffected	9.44377	9.7739	0.330133	0.154086	unaffected	unaffected
SH3BGRL	9.55307	9.0421	-0.510975	0.0625322	unaffected	11.1605	11.3579	0.197355	0.790381	unaffected	unaffected
PMVK	8.32879	8.51553	0.186734	0.0626777	unaffected	8.84186	8.89121	0.0493497	0.921935	unaffected	unaffected
PEBP1	10.5064	10.0105	-0.495897	0.0626817	unaffected	10.6877	10.3863	-0.301448	0.65494	unaffected	unaffected
KRTAP13-2	6.69139	6.87633	0.184935	0.0627319	unaffected	6.70914	6.72548	0.01634	0.932042	unaffected	unaffected
SETD1B	7.02674	7.28295	0.256206	0.0627913	unaffected	7.08983	7.17772	0.0878877	0.431695	unaffected	unaffected
RTRAF	11.0782	10.6417	-0.43643	0.062872	unaffected	10.42	10.5261	0.106094	0.730657	unaffected	unaffected
SGPP1	6.82404	7.09396	0.26992	0.0629483	unaffected	6.76469	6.88295	0.118258	0.319274	unaffected	unaffected
TMEM50B	7.94825	8.47065	0.522407	0.0629483	unaffected	8.76736	8.96466	0.197301	0.595224	unaffected	unaffected
PELO	10.7377	10.2101	-0.527628	0.0629989	unaffected	8.59641	8.85676	0.260357	0.303755	unaffected	unaffected
LENG8	6.91321	7.14156	0.228344	0.0630841	unaffected	6.86171	6.97359	0.111875	0.266892	unaffected	unaffected
ZNF276	6.91977	7.12014	0.200367	0.0631344	unaffected	6.86706	7.0314	0.164342	0.35522	unaffected	unaffected
YBX3P1	8.3424	8.78271	0.440315	0.0631344	unaffected	8.69638	9.0543	0.357914	0.372489	unaffected	unaffected
DCAF11	7.09865	6.90599	-0.192658	0.0631837	unaffected	7.06457	7.06452	-4.82122e-05	0.999711	unaffected	unaffected
EIF2AK3	7.43075	7.73089	0.30014	0.0632388	unaffected	6.98549	7.10016	0.114668	0.529735	unaffected	unaffected
PMS1	7.10796	6.83746	-0.270508	0.0632422	unaffected	7.07362	7.24216	0.168539	0.109869	unaffected	unaffected
DSTNP2	8.1992	7.87864	-0.320563	0.0633164	unaffected	7.23776	7.33519	0.0974319	0.528148	unaffected	unaffected
FUBP1	7.64038	7.87783	0.237444	0.0633664	unaffected	7.37423	7.19932	-0.174915	0.367495	unaffected	unaffected
TRAF7	7.05777	6.85171	-0.206057	0.0633664	unaffected	7.21018	7.04676	-0.163414	0.437039	unaffected	unaffected
SCAMP4	6.86211	7.08242	0.220309	0.0633664	unaffected	7.13719	7.07847	-0.0587145	0.873661	unaffected	unaffected
[truncated: 17,243 more rows]
