# Supplementary material for: Chromatin accessibility governs the differential response of cancer and T cells to arginine starvation
Source: Cell Rep. 2021 May 11;35(6):109101. doi: 10.1016/j.celrep.2021.109101 (PMC8131582; doi:10.1016/j.celrep.2021.109101)
Supplement: Table S2. Gene expression changes associated with arginine starvation in stimulated human CD4+ T cells associated with selected KEGG pathway terms, related to Figure 1 [file mmc3.xlsx]

## Sheet: Table S2
Gene	logFC under starvation	adjusted p-value	change under starvation	KEGG pathway
HLA-DMA	-2.11519	7.55986e-05	decreased	TCR
CD3G	-1.85489	0.000119573	decreased	TCR
CARD11	-1.7934	0.00548299	decreased	TCR
HLA-DQB1	-1.57225	0.00331775	decreased	TCR
PLCG1	-1.48079	0.00804151	decreased	TCR
NFATC1	-1.38548	0.0099383	decreased	TCR
HLA-DPA1	-1.35689	0.012781	decreased	TCR
LAT	-1.31189	0.0250981	decreased	TCR
MAPK3	-1.28391	0.00298818	decreased	TCR
PTPRC	-1.27301	0.00259498	decreased	TCR
CD4	-1.24864	0.00290728	decreased	TCR
LCK	-1.14839	7.03025e-05	decreased	TCR
MAPK1	-1.03907	0.00119761	decreased	TCR
RASGRP1	-1.03781	0.00180907	decreased	TCR
HLA-DRA	-1.01141	0.00709936	decreased	TCR
CALM3	-0.948609	0.000775486	decreased	TCR
HLA-DMB	-0.943185	0.00627757	decreased	TCR
ELK1	-0.942716	0.00187706	decreased	TCR
CD28	-0.863552	0.0174534	decreased	TCR
HLA-DRB1	-0.830078	0.309856	unchanged	TCR
UBE2V2	-0.82814	0.00066433	decreased	TCR
ZAP70	-0.708647	0.00128965	decreased	TCR
VAV1	-0.680436	0.00324263	decreased	TCR
CD247	-0.677769	0.00484813	decreased	TCR
MAP2K1	-0.647112	0.043281	decreased	TCR
MAPK14	-0.481757	0.00168761	decreased	TCR
CD8A	-0.419105	0.00889177	decreased	TCR
HLA-DQA2	-0.372971	0.668125	unchanged	TCR
CD3E	-0.357002	0.29309	unchanged	TCR
HLA-DRB3	-0.336238	0.157961	unchanged	TCR
PRKCQ	-0.279096	0.043508	decreased	TCR
HLA-DRB4	-0.267364	0.549607	unchanged	TCR
ITPR3	-0.25676	0.591519	unchanged	TCR
IKBKB	-0.252283	0.301295	unchanged	TCR
CD3D	-0.250293	0.316644	unchanged	TCR
HLA-DOA	-0.233565	0.0480787	decreased	TCR
HLA-DQA1	-0.231667	0.724349	unchanged	TCR
PPP3CB	-0.215032	0.456387	unchanged	TCR
GRB2	-0.197606	0.584593	unchanged	TCR
HLA-G	-0.191033	0.230673	unchanged	TCR
ITPR1	-0.189871	0.445327	unchanged	TCR
MAP2K2	-0.145985	0.55851	unchanged	TCR
LCP2	-0.101012	0.418528	unchanged	TCR
RAC1	-0.0991938	0.771769	unchanged	TCR
HLA-DOB	-0.0913825	0.500207	unchanged	TCR
HLA-DPB1	-0.0748528	0.47783	unchanged	TCR
CD80	-0.03523	0.888961	unchanged	TCR
NFATC2	0.00202842	0.991701	unchanged	TCR
HLA-A	0.0079061	0.966766	unchanged	TCR
SOS2	0.0202694	0.907467	unchanged	TCR
CD86	0.0204612	0.916813	unchanged	TCR
FYN	0.0475511	0.859782	unchanged	TCR
ITPR2	0.0479154	0.775307	unchanged	TCR
HLA-DQB2	0.050254	0.669992	unchanged	TCR
HLA-DRB5	0.0547004	0.78057	unchanged	TCR
B2M	0.0686098	0.505924	unchanged	TCR
NFATC3	0.0786878	0.499578	unchanged	TCR
BCL10	0.0927596	0.461751	unchanged	TCR
UBC	0.103344	0.36785	unchanged	TCR
HLA-DPB2	0.116526	0.360658	unchanged	TCR
SOS1	0.174166	0.255719	unchanged	TCR
FOS	0.21617	0.542798	unchanged	TCR
PPP3CC	0.221391	0.349581	unchanged	TCR
PPP3CA	0.246608	0.032885	increased	TCR
RAF1	0.378757	0.0923788	unchanged	TCR
UBB	0.434682	0.0287175	increased	TCR
CALM2	0.51036	0.0170812	increased	TCR
UBE2N	0.595764	0.0911083	unchanged	TCR
NFKBIA	0.633335	0.167887	unchanged	TCR
RELA	0.705119	0.0171407	increased	TCR
NFKB2	0.71685	0.0964161	unchanged	TCR
ITK	0.806516	0.00897407	increased	TCR
NFKB1	0.832967	0.000462635	increased	TCR
NFKBIB	0.862988	0.00332967	increased	TCR
HLA-F	0.86942	0.194007	unchanged	TCR
HLA-C	0.900212	0.249385	unchanged	TCR
CALM1	0.943251	0.00588194	increased	TCR
TRAT1	0.949275	0.0146899	increased	TCR
RELB	0.970025	0.0119406	increased	TCR
HRAS	1.08225	0.000581974	increased	TCR
HLA-E	1.10884	0.023743	increased	TCR
REL	1.24221	0.00347582	increased	TCR
HLA-B	1.25721	0.00136721	increased	TCR
IDH2	-2.54404	7.12184e-06	decreased	TCA
PHGDH	-1.4573	0.0056652	decreased	TCA
IDH1	-1.44044	0.000871354	decreased	TCA
IDH3G	-0.7004	0.0264175	decreased	TCA
ACO1	-0.669234	0.113939	unchanged	TCA
MDH1	-0.619865	0.00130602	decreased	TCA
ACLY	-0.5771	0.0142391	decreased	TCA
MDH2	-0.548361	0.0140232	decreased	TCA
PDHA1	-0.470099	0.0399536	decreased	TCA
PDHB	-0.437685	0.167665	unchanged	TCA
D2HGDH	-0.39997	0.304606	unchanged	TCA
OGDH	-0.376698	0.061138	unchanged	TCA
SDHA	-0.322751	0.0255804	decreased	TCA
SDHB	-0.288449	0.201256	unchanged	TCA
FH	-0.269072	0.473874	unchanged	TCA
SUCLA2	-0.213839	0.519728	unchanged	TCA
DLD	-0.13601	0.886924	unchanged	TCA
IDH3B	-0.0797893	0.774219	unchanged	TCA
CS	-0.0611515	0.812513	unchanged	TCA
OGDHL	-0.0447454	0.706934	unchanged	TCA
SDHD	0.00208014	0.998104	unchanged	TCA
SDHC	0.0521558	0.861836	unchanged	TCA
SUCLG1	0.0685644	0.803549	unchanged	TCA
PDHA2	0.107181	0.423914	unchanged	TCA
DLAT	0.227239	0.355698	unchanged	TCA
MPC1	0.270453	0.081188	unchanged	TCA
ACO2	0.485575	0.00578842	increased	TCA
DLST	0.634517	0.000404533	increased	TCA
ALDOC	-4.26224	5.53684e-05	decreased	PPP
GPI	-2.66634	3.00068e-05	decreased	PPP
ALDOA	-2.0448	9.52125e-05	decreased	PPP
PRPS2	-1.85875	0.000188188	decreased	PPP
RBKS	-1.62115	0.00058747	decreased	PPP
PFKL	-1.35212	0.00277073	decreased	PPP
DERA	-1.16989	0.0177202	decreased	PPP
PFKP	-1.05745	0.00723931	decreased	PPP
TKT	-0.919863	0.00147756	decreased	PPP
G6PD	-0.755555	0.037299	decreased	PPP
PFKM	-0.685163	0.0108816	decreased	PPP
TALDO1	-0.669623	0.0142511	decreased	PPP
PGLS	-0.598668	0.00788913	decreased	PPP
PGM2	-0.551516	0.00151156	decreased	PPP
GLYCTK	-0.411431	0.12469	unchanged	PPP
PGD	-0.363412	0.140333	unchanged	PPP
PGM1	-0.34669	0.0624141	unchanged	PPP
FBP1	-0.266243	0.0181743	decreased	PPP
TKTL1	-0.247875	0.122206	unchanged	PPP
IDNK	-0.161619	0.726551	unchanged	PPP
PRPS1	-0.125744	0.420729	unchanged	PPP
FBP2	-0.0468922	0.862586	unchanged	PPP
PRPS1L1	-0.00368402	0.98153	unchanged	PPP
H6PD	0.0413731	0.797061	unchanged	PPP
RPEL1	0.0647211	0.614985	unchanged	PPP
TKTL2	0.067938	0.473824	unchanged	PPP
RGN	0.0683141	0.637154	unchanged	PPP
ALDOB	0.11698	0.692226	unchanged	PPP
RPIA	0.413856	0.199232	unchanged	PPP
COX5A	-1.4579	0.000198717	decreased	OxPhos
ATP6V0E2	-1.37269	0.0018568	decreased	OxPhos
TCIRG1	-1.07	0.00195621	decreased	OxPhos
NDUFB4	-0.965141	0.165823	unchanged	OxPhos
PPA2	-0.948705	0.0139635	decreased	OxPhos
NDUFA7	-0.871591	0.0155499	decreased	OxPhos
NDUFS4	-0.831823	0.000406949	decreased	OxPhos
COX8A	-0.82116	0.000707069	decreased	OxPhos
NDUFV1	-0.730049	0.00373336	decreased	OxPhos
UQCRC1	-0.725424	0.00144979	decreased	OxPhos
NDUFB10	-0.695563	0.000361296	decreased	OxPhos
UQCRC2	-0.687765	0.00539883	decreased	OxPhos
COX7A2L	-0.681207	0.00042524	decreased	OxPhos
NDUFS7	-0.641791	0.0112682	decreased	OxPhos
NDUFA8	-0.637676	0.0648962	unchanged	OxPhos
ATP6V0A4	-0.519805	0.0823263	unchanged	OxPhos
NDUFV2	-0.455087	0.0142633	decreased	OxPhos
NDUFC1	-0.438575	0.0331131	decreased	OxPhos
NDUFB7	-0.387619	0.0933083	unchanged	OxPhos
ATP6V1H	-0.3704	0.127159	unchanged	OxPhos
SDHA	-0.322751	0.0255804	decreased	OxPhos
SDHB	-0.288449	0.201256	unchanged	OxPhos
ATP6V1F	-0.282188	0.137953	unchanged	OxPhos
NDUFA9	-0.28139	0.240374	unchanged	OxPhos
COX7C	-0.261936	0.0740259	unchanged	OxPhos
ATP6V1G2	-0.249153	0.0659789	unchanged	OxPhos
NDUFB5	-0.242117	0.10448	unchanged	OxPhos
ATP12A	-0.223659	0.253315	unchanged	OxPhos
UQCRFS1	-0.19168	0.55499	unchanged	OxPhos
NDUFS2	-0.186137	0.322572	unchanged	OxPhos
CYC1	-0.163718	0.764217	unchanged	OxPhos
PPA1	-0.159197	0.310783	unchanged	OxPhos
COX10	-0.136103	0.337777	unchanged	OxPhos
ATP6V1A	-0.0958977	0.887206	unchanged	OxPhos
NDUFA4L2	-0.0922939	0.583132	unchanged	OxPhos
UQCRHL	-0.0854973	0.708756	unchanged	OxPhos
NDUFB1	-0.0837471	0.67992	unchanged	OxPhos
ATP4A	-0.0784368	0.630495	unchanged	OxPhos
COX7A1	-0.0558816	0.659898	unchanged	OxPhos
NDUFB11	-0.0490539	0.789479	unchanged	OxPhos
NDUFB8	-0.0391479	0.84787	unchanged	OxPhos
ATP6V1G3	-0.0310576	0.831975	unchanged	OxPhos
NDUFAB1	-0.0261455	0.984789	unchanged	OxPhos
ATP4B	-0.0234082	0.886924	unchanged	OxPhos
ATP6V1C2	-0.0107434	0.937154	unchanged	OxPhos
COX4I1	-0.00843207	0.956695	unchanged	OxPhos
NDUFB6	-0.00580353	0.992906	unchanged	OxPhos
NDUFA10	-0.00476985	0.973568	unchanged	OxPhos
SDHD	0.00208014	0.998104	unchanged	OxPhos
COX6C	0.00336145	0.983198	unchanged	OxPhos
NDUFA5	0.00450027	0.988304	unchanged	OxPhos
NDUFA13	0.00783911	0.956433	unchanged	OxPhos
NDUFA11	0.0203048	0.932824	unchanged	OxPhos
NDUFS5	0.0240274	0.916732	unchanged	OxPhos
COX4I2	0.0250583	0.897451	unchanged	OxPhos
COX6A2	0.0351634	0.838385	unchanged	OxPhos
COX8C	0.0371891	0.801906	unchanged	OxPhos
NDUFS3	0.0376491	0.888182	unchanged	OxPhos
COX7B2	0.0399566	0.834982	unchanged	OxPhos
SDHC	0.0521558	0.861836	unchanged	OxPhos
NDUFB9	0.0866735	0.855641	unchanged	OxPhos
ATP6V1B1	0.0891966	0.68475	unchanged	OxPhos
COX6B1	0.119481	0.570306	unchanged	OxPhos
ATP6V1E2	0.139259	0.609952	unchanged	OxPhos
COX5B	0.171782	0.140333	unchanged	OxPhos
UQCRH	0.177138	0.118296	unchanged	OxPhos
NDUFA3	0.216749	0.344792	unchanged	OxPhos
NDUFB3	0.246207	0.415753	unchanged	OxPhos
ATP6V1D	0.247766	0.0696297	unchanged	OxPhos
UQCRQ	0.283953	0.174597	unchanged	OxPhos
NDUFA4	0.289082	0.138077	unchanged	OxPhos
NDUFS8	0.305972	0.10336	unchanged	OxPhos
NDUFV3	0.358942	0.0681156	unchanged	OxPhos
UQCRB	0.398675	0.0888226	unchanged	OxPhos
COX11	0.442938	0.00565124	increased	OxPhos
ATP6V0A1	0.445624	0.10833	unchanged	OxPhos
NDUFA12	0.455553	0.0403661	increased	OxPhos
ATP6V0D1	0.486567	0.0745654	unchanged	OxPhos
NDUFA1	0.613906	0.0014557	increased	OxPhos
ATP6V1C1	0.615982	0.00409358	increased	OxPhos
COX7A2	0.623218	0.00105994	increased	OxPhos
ATP6V0A2	0.654164	0.00120082	increased	OxPhos
COX7B	0.72202	0.0188227	increased	OxPhos
NDUFB2	0.738296	0.0106391	increased	OxPhos
COX17	0.740179	0.00299882	increased	OxPhos
ATP6V0E1	0.777666	0.00086647	increased	OxPhos
ATP6V1G1	0.809962	0.000528068	increased	OxPhos
ATP6V0C	0.838763	0.0066677	increased	OxPhos
COX6A1	0.845408	0.00132957	increased	OxPhos
ATP6V1E1	0.8582	0.00375199	increased	OxPhos
ATP6AP1	0.859642	0.00547887	increased	OxPhos
UQCR10	1.0275	0.000429401	increased	OxPhos
ATP6V1B2	1.06244	0.0010836	increased	OxPhos
ATP6V0B	1.22519	0.000434977	increased	OxPhos
NDUFA6	1.3799	0.000104945	increased	OxPhos
TYMS	-4.8265	6.33753e-06	decreased	Nucleotide
TK1	-2.93649	0.000611992	decreased	Nucleotide
AK4	-2.81409	0.000206969	decreased	Nucleotide
RRM1	-2.21988	0.000107838	decreased	Nucleotide
UPRT	-2.21636	0.000416619	decreased	Nucleotide
DUT	-2.04304	0.00104978	decreased	Nucleotide
RRM2	-2.00672	0.00064119	decreased	Nucleotide
PRPS2	-1.85875	0.000188188	decreased	Nucleotide
ADA	-1.8273	0.0001222	decreased	Nucleotide
NUDT2	-1.3788	0.000923265	decreased	Nucleotide
GUK1	-1.368	0.00019047	decreased	Nucleotide
GMPR2	-1.32701	0.000119719	decreased	Nucleotide
PDE4D	-1.29894	0.00669453	decreased	Nucleotide
UPP1	-1.25471	0.00136275	decreased	Nucleotide
NT5C3A	-1.21551	0.159216	unchanged	Nucleotide
NME2	-1.15407	0.00238456	decreased	Nucleotide
GMPS	-1.10835	0.000202952	decreased	Nucleotide
PAPSS1	-0.92369	0.000919316	decreased	Nucleotide
ADK	-0.922948	0.00402392	decreased	Nucleotide
DCK	-0.832561	0.00258258	decreased	Nucleotide
PDE9A	-0.806262	0.107078	unchanged	Nucleotide
NTPCR	-0.802401	0.00170738	decreased	Nucleotide
HDDC3	-0.785221	0.00465844	decreased	Nucleotide
NME3	-0.775324	0.0599228	unchanged	Nucleotide
CMPK2	-0.717725	0.134944	unchanged	Nucleotide
PNP	-0.611177	0.00922658	decreased	Nucleotide
PDE3B	-0.553456	0.0142023	decreased	Nucleotide
PGM2	-0.551516	0.00151156	decreased	Nucleotide
NT5C	-0.470017	0.0724418	unchanged	Nucleotide
NME4	-0.441608	0.130552	unchanged	Nucleotide
ADPRM	-0.378347	0.118708	unchanged	Nucleotide
PGM1	-0.34669	0.0624141	unchanged	Nucleotide
IMPDH2	-0.31728	0.240679	unchanged	Nucleotide
DPYD	-0.309612	0.0104797	decreased	Nucleotide
PDE6D	-0.30703	0.376686	unchanged	Nucleotide
PDE1B	-0.295648	0.224566	unchanged	Nucleotide
AK3	-0.268204	0.226846	unchanged	Nucleotide
PKM	-0.254438	0.419569	unchanged	Nucleotide
PDE6B	-0.243569	0.0888154	unchanged	Nucleotide
UCK2	-0.240743	0.63286	unchanged	Nucleotide
TYMP	-0.231585	0.761645	unchanged	Nucleotide
ENTPD4	-0.231262	0.067815	unchanged	Nucleotide
NT5C3B	-0.208073	0.429103	unchanged	Nucleotide
CTPS2	-0.194509	0.0620757	unchanged	Nucleotide
ENTPD5	-0.189282	0.107763	unchanged	Nucleotide
AK5	-0.186299	0.15469	unchanged	Nucleotide
PDE6G	-0.163607	0.136301	unchanged	Nucleotide
IMPDH1	-0.153348	0.320237	unchanged	Nucleotide
UPP2	-0.146607	0.211271	unchanged	Nucleotide
PRPS1	-0.125744	0.420729	unchanged	Nucleotide
PDE4A	-0.123254	0.504632	unchanged	Nucleotide
ADCY3	-0.114612	0.759839	unchanged	Nucleotide
PDE8B	-0.107207	0.355367	unchanged	Nucleotide
DTYMK	-0.104413	0.946704	unchanged	Nucleotide
PDE7A	-0.0983857	0.321042	unchanged	Nucleotide
GART	-0.094929	0.896158	unchanged	Nucleotide
HPRT1	-0.0852949	0.727613	unchanged	Nucleotide
NT5M	-0.0812253	0.413574	unchanged	Nucleotide
RRM2B	-0.0792715	0.750365	unchanged	Nucleotide
CDA	-0.0671154	0.484375	unchanged	Nucleotide
ADCY6	-0.0648792	0.750365	unchanged	Nucleotide
CMPK1	-0.0641901	0.828123	unchanged	Nucleotide
ADCY2	-0.059384	0.561924	unchanged	Nucleotide
AK7	-0.0590798	0.631627	unchanged	Nucleotide
PDE6H	-0.0576352	0.676405	unchanged	Nucleotide
NUDT5	-0.0543408	0.949853	unchanged	Nucleotide
GUCY2F	-0.0506057	0.70132	unchanged	Nucleotide
NUDT16	-0.0502241	0.708834	unchanged	Nucleotide
AMPD1	-0.0497265	0.753194	unchanged	Nucleotide
ADCY10	-0.0466951	0.90093	unchanged	Nucleotide
ENTPD1	-0.0452487	0.960081	unchanged	Nucleotide
AMPD3	-0.0437398	0.831326	unchanged	Nucleotide
PDE7B	-0.0436735	0.769656	unchanged	Nucleotide
NT5C1B	-0.0393083	0.837808	unchanged	Nucleotide
GUCY2D	-0.0282525	0.843897	unchanged	Nucleotide
GDA	-0.0275589	0.871275	unchanged	Nucleotide
PDE11A	-0.0228121	0.870157	unchanged	Nucleotide
DGUOK	-0.0136286	0.959162	unchanged	Nucleotide
ENPP3	-0.0131758	0.925152	unchanged	Nucleotide
PDE6A	-0.0100649	0.956666	unchanged	Nucleotide
PRPS1L1	-0.00368402	0.98153	unchanged	Nucleotide
URAD	-0.00279753	0.988627	unchanged	Nucleotide
ADSL	0.00130421	0.977783	unchanged	Nucleotide
ADCY5	0.0109057	0.943714	unchanged	Nucleotide
NPR2	0.0143769	0.983911	unchanged	Nucleotide
UCK1	0.0182771	0.918942	unchanged	Nucleotide
ENPP1	0.0199355	0.888675	unchanged	Nucleotide
PDE10A	0.0201437	0.918153	unchanged	Nucleotide
GMPR	0.0242293	0.859861	unchanged	Nucleotide
XDH	0.0297201	0.827515	unchanged	Nucleotide
ALLC	0.0337223	0.836507	unchanged	Nucleotide
GUCY2C	0.0356959	0.831326	unchanged	Nucleotide
PDE4C	0.0381764	0.718695	unchanged	Nucleotide
ADA2	0.0461836	0.804168	unchanged	Nucleotide
DPYS	0.0492319	0.70236	unchanged	Nucleotide
ADCY4	0.054703	0.661903	unchanged	Nucleotide
GUCY1A2	0.0599895	0.693293	unchanged	Nucleotide
ENTPD8	0.0677258	0.689886	unchanged	Nucleotide
CANT1	0.071492	0.775617	unchanged	Nucleotide
PDE1A	0.0719525	0.56176	unchanged	Nucleotide
NT5C1A	0.0720927	0.679627	unchanged	Nucleotide
PKLR	0.072287	0.486778	unchanged	Nucleotide
ENTPD2	0.0756868	0.541172	unchanged	Nucleotide
PDE2A	0.0759926	0.57683	unchanged	Nucleotide
AMPD2	0.0814481	0.489939	unchanged	Nucleotide
PDE3A	0.0837074	0.404653	unchanged	Nucleotide
PAICS	0.0842652	0.846616	unchanged	Nucleotide
NPR1	0.0862247	0.545125	unchanged	Nucleotide
AK8	0.0913398	0.485161	unchanged	Nucleotide
PDE6C	0.0919315	0.480071	unchanged	Nucleotide
TK2	0.0921019	0.376686	unchanged	Nucleotide
AK9	0.10222	0.28103	unchanged	Nucleotide
PDE1C	0.102233	0.44969	unchanged	Nucleotide
PDE5A	0.104448	0.266472	unchanged	Nucleotide
ADCY8	0.112347	0.601683	unchanged	Nucleotide
ADCY1	0.115829	0.746009	unchanged	Nucleotide
NME6	0.116592	0.668629	unchanged	Nucleotide
DCTPP1	0.129	0.719328	unchanged	Nucleotide
PDE8A	0.140762	0.207812	unchanged	Nucleotide
AK2	0.141117	0.680504	unchanged	Nucleotide
ENTPD3	0.160303	0.137699	unchanged	Nucleotide
ADCY7	0.237402	0.0700076	unchanged	Nucleotide
DHODH	0.237904	0.0436509	increased	Nucleotide
PPAT	0.262714	0.515716	unchanged	Nucleotide
ADCY9	0.3035	0.0209776	increased	Nucleotide
ENTPD6	0.36029	0.0368102	increased	Nucleotide
PRUNE1	0.369484	0.0363152	increased	Nucleotide
NME1-NME2	0.370533	0.454124	unchanged	Nucleotide
NT5C2	0.455486	0.0411386	increased	Nucleotide
DCTD	0.490153	0.00789645	increased	Nucleotide
PFAS	0.535012	0.0719181	unchanged	Nucleotide
NT5E	0.546674	0.0238209	increased	Nucleotide
ENPP4	0.566168	0.0140649	increased	Nucleotide
UCKL1	0.601238	0.000696138	increased	Nucleotide
NME7	0.607502	0.00352829	increased	Nucleotide
CAD	0.640126	0.0242235	increased	Nucleotide
APRT	0.645383	0.0717685	unchanged	Nucleotide
CTPS1	0.705969	0.0482201	increased	Nucleotide
PDE4B	0.905616	0.0238209	increased	Nucleotide
NME1	0.92153	0.0680243	unchanged	Nucleotide
ATIC	1.10407	0.0145112	increased	Nucleotide
ITPA	1.41978	0.000991183	increased	Nucleotide
NUDT9	1.44375	0.000494714	increased	Nucleotide
PFKFB4	-4.469	3.0321e-05	decreased	Glycolysis
ALDOC	-4.26224	5.53684e-05	decreased	Glycolysis
ALDOA	-2.0448	9.52125e-05	decreased	Glycolysis
ENO2	-1.98831	0.00231517	decreased	Glycolysis
PFKFB3	-1.46259	0.00520442	decreased	Glycolysis
HK1	-1.41097	0.000497909	decreased	Glycolysis
PGK1	-1.36025	0.000150987	decreased	Glycolysis
PFKL	-1.35212	0.00277073	decreased	Glycolysis
PGAM4	-1.26041	0.000991183	decreased	Glycolysis
GAPDH	-1.13086	0.000103153	decreased	Glycolysis
PCK2	-0.993867	0.0754351	unchanged	Glycolysis
LDHA	-0.866321	0.00429979	decreased	Glycolysis
TPI1	-0.865012	0.000833401	decreased	Glycolysis
LDHB	-0.864357	0.00328025	decreased	Glycolysis
PGAM1	-0.83968	0.00278838	decreased	Glycolysis
PFKM	-0.685163	0.0108816	decreased	Glycolysis
LDHC	-0.576844	0.466493	unchanged	Glycolysis
PKM	-0.254438	0.419569	unchanged	Glycolysis
PC	-0.1563	0.165896	unchanged	Glycolysis
HK2	-0.0159467	0.978826	unchanged	Glycolysis
HK3	-0.0133151	0.936642	unchanged	Glycolysis
PFKFB1	-0.0130317	0.922165	unchanged	Glycolysis
PCK1	-0.00024498	0.992494	unchanged	Glycolysis
PGAM2	0.0267009	0.92811	unchanged	Glycolysis
PGK2	0.0310333	0.843768	unchanged	Glycolysis
GAPDHS	0.0354714	0.866645	unchanged	Glycolysis
LDHAL6B	0.035473	0.82839	unchanged	Glycolysis
PFKFB2	0.0498334	0.666744	unchanged	Glycolysis
PKLR	0.072287	0.486778	unchanged	Glycolysis
ALDOB	0.11698	0.692226	unchanged	Glycolysis
ENO1	0.117883	0.208295	unchanged	Glycolysis
GCK	0.126204	0.299965	unchanged	Glycolysis
ENO3	0.271644	0.12469	unchanged	Glycolysis
