# Supplementary material for: Chromatin accessibility governs the differential response of cancer and T cells to arginine starvation
Source: Cell Rep. 2021 May 11;35(6):109101. doi: 10.1016/j.celrep.2021.109101 (PMC8131582; doi:10.1016/j.celrep.2021.109101)
Supplement: Table S3. Metabolite levels in human CD4+ T cells measured by mass spectrometry, related to Figure 7 [file mmc4.xlsx]

## Sheet: Table S3
metabolite	HMDB_ID	identification_level	lowArg_1	lowArg_2	lowArg_3	lowArg_4	lowArg_5	fullArg_1	fullArg_2	fullArg_3	fullArg_4	fullArg_5	noArg_1	noArg_2	noArg_3	noArg_4	noArg_5	unstim_1	unstim_2	unstim_3	unstim_4	unstim_5	lowArg_mean	noArg_mean	fullArg_mean	unstim_mean	cluster
1-Deoxy-D-xylulose 5-phosphate	HMDB0001213	1	325	254	248	236	246	388	348	257	316	361	105	61	69	86	83	45	78	67	46	328	261.8	80.8	334	112.8	2
2-Aminoadipic acid	HMDB0000510	1	7489	5996	2996	1746	0	3811	8528	8715	1845	524	870	0	0	0	450	0	0	530	0	2321	3645.4	264	4684.6	570.2	2
2-Aminobut-2-enoate	N/A	2	7128	5872	6416	4114	4119	4594	6787	6240	4174	2212	4413	1150	2460	710	0	0	0	0	0	0	5529.8	1746.6	4801.4	0	5
2-C-Methylerythritol 4-phosphate	N/A	1	620	659	795	758	750	593	579	622	785	856	925	1119	1079	844	795	909	769	942	902	903	716.4	952.4	687	885	1
2-Deoxyguanosine 5-monophosphate	HMDB0001044	1	9342	8601	5823	12362	11571	14251	17474	17905	21706	17004	11840	5142	8119	13114	13644	6009	6194	5186	9067	25035	9539.8	10371.8	17668	10298.2	3
2-Hydroxyglutarate	HMDB0059655	1	2037	2406	2355	1860	1642	1704	1575	2126	1868	1612	1614	1386	1958	1313	1519	1942	1278	1189	1419	1119	2060	1558	1777	1389.4	1
2-Oxoglutaric acid	HMDB0000208	1	124	110	125	131	142	116	100	118	133	128	136	153	179	130	165	178	130	160	154	131	126.4	152.6	119	150.6	1
2,3-Diphosphoglyceric acid	HMDB0001294	1	12602	13546	14952	8632	15335	17497	15940	12267	23926	21470	2693	3195	4305	2459	4422	66	32	1276	140	62	13013.4	3414.8	18220	315.2	5
3-Phosphoglyceric acid	HMDB0000807	1	3686	4653	3682	3147	2084	2582	3111	5033	4199	1841	1661	1324	3379	4276	1050	2861	919	3005	2284	3460	3450.4	2338	3353.2	2505.8	3
3,3-Dimethylglutaric acid	HMDB0002441	1	5076	4803	4861	5298	5356	5139	5054	5465	5378	5063	4980	5121	4772	5060	5187	4944	4890	5527	5299	4786	5078.8	5024	5219.8	5089.2	2
4-Hydroxyphenylpyruvic acid	HMDB0000707	1	1047	898	1272	976	1111	1150	1106	1447	1071	1541	1220	1165	1356	1391	993	879	1100	1540	1148	1192	1060.8	1225	1263	1171.8	1
4-Hydroxyproline	HMDB0000725	1	3249	3610	2278	2028	1723	5394	6563	5106	3666	2559	1871	1081	1135	713	951	615	561	723	633	909	2577.6	1150.2	4657.6	688.2	2
4-hydroxyproline	HMDB0000725	1	84270	89126	105221	67582	54254	45600	91114	65927	45300	14357	38757	13119	41535	18959	2393	0	0	0	0	0	80090.6	22952.6	52459.6	0	5
5-Aminolevulinic acid	HMDB0001149	2	37145	35471	35346	35863	35155	38120	35672	34929	34627	36286	34847	38179	35543	38435	36074	39929	36186	39481	37730	34326	35796	36615.6	35926.8	37530.4	1
5-carboxylcytosine	N/A	2	118169	147661	84396	69081	42835	152078	275694	140839	110754	91824	71361	33670	37891	25045	25033	7395	8098	16482	12320	16945	92428.4	38600	154238	12248	5
6-Phosphogluconic acid	HMDB0001316	1	7895	50970	65531	31983	21608	488	7779	3355	1787	6914	5233	23683	25703	18631	5124	296	267	726	361	248	35597.4	15674.8	4064.6	379.6	4
8-Oxo-deoxyguanosine	HMDB0003333	1	27	26	22	23	0	49	59	54	23	13	17	0	20	26	8	0	8	0	11	48	19.6	14.2	39.6	13.4	3
8-oxo-dGTP	N/A	1	55394	55465	45825	33436	27590	42635	43384	36498	39140	20961	24395	19399	20700	7747	14592	4868	4888	4572	884	514	43542	17366.6	36523.6	3145.2	5
Adenosine diphosphate	HMDB0001341	1	109372	103565	94841	85851	98281	100093	161300	143878	195140	75398	92391	49207	94191	50089	59368	38424	26373	30791	15928	12505	98382	69049.2	135162	24804.2	5
Adenosine monophosphate	HMDB0000045	1	15605	14010	14932	20626	28096	21185	28791	29089	47183	26991	21042	9189	25414	27206	20768	17975	8907	11966	18619	35688	18653.8	20723.8	30647.8	18631	3
Adenosine triphosphate	HMDB0000538	1	621184	514510	338801	324525	278835	450095	442041	432908	274306	184633	330299	184553	192776	65538	139468	57748	54874	46665	9402	5230	415571	182527	356797	34783.8	5
Adenylsuccinate	HMDB0001332	1	1194	1659	716	800	338	2137	2250	2693	2838	1076	639	97	238	141	150	0	0	19	0	28	941.4	253	2198.8	9.4	4
Alanine	HMDB0000161	1	2476844	1675024	2499196	1607718	1729605	557287	730416	796360	511414	284618	1430039	528319	817113	474968	422129	79672	93559	57761	63435	152103	1.99768e+06	734514	576019	89306	4
Aminobutyric acid	HMDB0000112	1	130608	118265	91330	110600	130625	108676	77090	125987	129489	118700	130435	95527	91792	97345	105652	100315	122973	78444	94000	108889	116286	104150	111988	100924	2
Arginine	HMDB0000517	1	11012	10606	14555	6695	3126	98169	117355	156499	107821	51920	2067	1154	0	2066	507	5196	7685	11991	14534	33469	9198.8	1158.8	106353	14575	2
Ascorbic acid	HMDB0000044	1	59	59	80	84	91	80	68	83	73	80	100	105	148	100	100	71	104	71	108	81	74.6	110.6	76.8	87	1
Asparagine	HMDB0000168	1	626962	591713	568609	371057	308214	300010	473026	468847	321043	160586	387721	167172	259638	173047	129184	11590	14487	14844	11632	33695	493311	223352	344702	17249.6	5
Aspartic acid	HMDB0000191	1	401412	489631	452311	385962	331206	563376	923976	837631	782416	614488	360122	234220	317472	230278	217757	264975	269575	201000	193429	330423	412104	271970	744377	251880	2
Beta-Citryl-L-glutamic acid	HMDB0013220	2	11528	8647	6029	7251	10882	5774	7439	4084	4717	6456	15642	8238	10828	6140	10083	4601	3244	2930	2504	4203	8867.4	10186.2	5694	3496.4	4
cis-Aconitic acid	HMDB0000072	1	455	299	316	356	109	370	423	433	365	273	368	218	269	251	149	18	90	112	97	98	307	251	372.8	83	4
Citric acid	HMDB0000094	1	63946	44044	36739	34619	15225	47659	51045	67784	63489	33446	40944	15906	29980	18603	9439	2657	2473	5776	4423	4403	38914.6	22974.4	52684.6	3946.4	5
Citrulline	HMDB0000904	1	7363	5022	4253	3903	1750	5562	4541	4758	3107	3763	3218	2299	2153	997	507	0	0	0	687	1374	4458.2	1834.8	4346.2	412.2	4
Cytidine diphosphate	HMDB0001546	1	10311	8927	9386	7367	8151	12058	12331	11636	14168	8518	5922	3177	6433	4193	2747	839	476	1607	854	367	8828.4	4494.4	11742.2	828.6	5
Cytidine monophosphate	HMDB0000095	1	1993	1682	1752	2430	2390	3707	3777	4672	6966	3315	1751	826	1944	2474	1065	210	113	584	659	1201	2049.4	1612	4487.4	553.4	4
Cytidine monophosphate N-acetylneuraminic acid	HMDB0001176	1	1057	681	702	494	578	1025	805	961	1162	475	557	618	1191	304	525	352	128	230	201	139	702.4	639	885.6	210	5
Cytidine triphosphate	HMDB0000082	1	48153	35747	27623	22349	29121	33899	35354	35089	31511	22316	17115	14103	12308	5302	6040	1508	1068	2482	469	122	32598.6	10973.6	31633.8	1129.8	5
dADP	HMDB0001508	1	140	173	116	123	111	158	263	148	143	118	6	13	0	0	24	0	16	19	13	0	132.6	8.6	166	9.6	2
dCTP	HMDB0000998	1	543	512	406	317	192	341	446	373	515	223	213	72	154	69	92	51	79	90	22	0	394	120	379.6	48.4	5
Dehydroquinate	HMDB0012710	1	21	22	20	18	42	17	25	21	0	30	27	26	0	18	48	50	57	42	31	79	24.6	23.8	18.6	51.8	1
Deoxyadenosine monophosphate	HMDB0000905	1	20	25	12	10	0	23	39	10	0	34	0	0	0	0	0	0	0	0	0	0	13.4	0	21.2	0	2
Deoxyadenosine triphosphate	HMDB0001532	1	621	704	314	237	139	459	630	354	236	240	46	0	55	0	0	0	0	0	0	0	403	20.2	383.8	0	5
dGDP	HMDB0000960	1	778683	636177	415633	373142	304544	563682	686567	554866	314474	183837	371203	216121	229358	81512	164286	58130	58938	51233	9276	5539	501636	212496	460685	36623.2	5
dGMP	HMDB0001044	1	19677	17613	16467	14786	13613	19025	32414	27316	29154	10148	15423	7973	14595	8297	9872	5472	3890	4789	2322	1964	16431.2	11232	23611.4	3687.4	5
dGTP	HMDB0001440	1	1103	937	907	699	245	751	819	804	418	306	586	93	226	57	151	49	57	69	60	0	778.2	222.6	619.6	47	5
Dihydroxyacetone	HMDB0001882	1	48537	35554	35075	25545	28827	35545	48725	43804	44545	30106	41217	22297	37901	22430	25927	25627	14902	19185	17693	15654	34707.6	29954.4	40545	18612.2	5
Dodecanoic acid	HMDB0000638	1	963	1004	1041	841	924	1034	824	970	843	900	1165	1015	982	918	930	930	995	967	755	850	954.6	1002	914.2	899.4	1
dTDP	HMDB0001274	1	4712	4810	2615	2012	1688	3874	4886	3009	2890	2255	676	445	422	185	561	0	1	138	53	0	3167.4	457.8	3382.8	38.4	5
dTDP-D-glucose	HMDB0001328	1	2248	1125	1233	666	668	931	1677	1096	815	239	716	476	492	263	266	0	48	116	48	19	1188	442.6	951.6	46.2	4
Ethanolamine	HMDB0000149	1	26545	18923	14158	18943	13045	25449	36916	34480	27617	15486	13699	12342	10098	19572	11877	9225	8730	7754	16061	22361	18322.8	13517.6	27989.6	12826.2	3
FAD	HMDB0001248	1	3918	2934	2062	937	724	3071	3272	3020	1425	890	1844	0	0	0	0	0	0	0	0	96	2115	368.8	2335.6	19.2	2
Fructose 2,6 diphosphate	HMDB0001047	1	1804	1834	2132	1924	3000	1022	1064	1299	2835	1517	3208	1633	4491	4382	3171	1321	664	2588	1436	3255	2138.8	3377	1547.4	1852.8	1
Fumaric acid	HMDB0000134	1	3619	2849	2093	1587	1016	3185	3057	3046	3412	1263	1687	867	1143	791	675	644	476	531	511	466	2232.8	1032.6	2792.6	525.6	5
Galacturonic acid	HMDB0002545	1	121	103	118	87	130	153	106	120	93	120	98	91	36	80	93	118	60	65	88	100	111.8	79.6	118.4	86.2	2
Glucose 1-phosphate	HMDB0001586	1	1750	1252	1145	971	1134	1623	1755	1901	1724	1101	1126	575	1207	733	774	387	207	592	852	1015	1250.4	883	1620.8	610.6	4
Glutamic acid	HMDB0000148	1	6121276	4956750	4804592	3501178	2717589	4502557	6694522	6377662	4517123	2724087	3367553	1349537	2130634	1233761	1231904	445642	484854	566773	429169	645724	4420277	1.86268e+06	4.96319e+06	514432	5
Glutamine	HMDB0000641	1	687919	1041609	1256327	784996	984212	235873	688567	667340	795691	732015	1171666	535103	1020688	709914	659426	124517	143497	121766	122098	346040	951013	819359	623897	171584	4
Glutathione	HMDB0000125	1	556982	550066	360084	282424	361824	597835	803684	520456	399788	412935	433131	326504	272677	222171	267935	59168	50179	69597	38364	141716	422276	304484	546940	71804.8	5
Glyceric acid	HMDB0000139	1	1435	1344	1592	1466	2023	1272	1372	1366	1899	1856	1650	1936	2387	1821	2614	3715	2601	2621	2024	2664	1572	2081.6	1553	2725	1
Glycine	HMDB0000123	1	3811412	2807878	3376823	2412352	1839392	1699123	2515200	2167644	1559292	777095	2734989	1054857	1916680	1069757	959769	113102	117081	165872	143907	213125	2.84957e+06	1.54721e+06	1.74367e+06	150617	5
Guanosine diphosphate	HMDB0001201	1	21581	25573	20591	16224	17867	24856	28653	28829	35735	17502	15483	6718	12249	9294	9179	5193	4199	4323	2824	2709	20367.2	10584.6	27115	3849.6	5
Guanosine monophosphate	HMDB0001397	1	6018	5543	4419	5616	6691	8555	10900	11737	16536	7952	5355	1808	4866	5358	4535	2086	1424	2115	3323	9084	5657.4	4384.4	11136	3606.4	3
Hippuric acid	HMDB0000714	1	12750	14610	11429	10743	4703	24974	20968	22399	26063	12705	10502	3864	4757	3491	3150	977	1000	2469	1689	2526	10847	5152.8	21421.8	1732.2	5
Hydroorotic acid	HMDB0000528	1	8	6	7	7	0	14	4	83	36	8	0	0	0	0	0	0	0	0	0	0	5.6	0	29	0	2
Hypotaurine	HMDB0000965	1	263945	318225	197409	139007	128209	412387	628522	459989	312629	204668	91815	39442	44192	29863	78928	62308	59174	57825	57856	65046	209359	56848	403639	60441.8	2
Hypoxanthine	HMDB0000157	1	25	20	3	8	0	36	47	10	0	23	26	3	0	3	11	0	8	9	3	2	11.2	8.6	23.2	4.4	2
Inosine	HMDB0000195	1	94	54	64	64	57	43	50	72	47	28	70	39	56	41	53	0	32	24	14	28	66.6	51.8	48	19.6	4
Inosinic acid/IMP	HMDB0000175	1	42065	37055	12034	13423	12946	56779	78542	22333	37427	46915	37875	8350	3898	1937	9251	134	881	226	140	472	23504.6	12262.2	48399.2	370.6	5
Isobutylamine	HMDB0034198	1	383376	388851	211952	318595	359812	265922	329195	255417	349785	194820	258811	355985	232834	297006	283215	271245	141193	263613	200030	310911	332517	285570	279028	237398	1
Isoleucine	HMDB0000172	1	387496	339625	351441	239417	203376	177984	273626	286989	228327	78716	315571	135290	205517	126434	84415	20538	25551	24036	23318	39859	304271	173445	209128	26660.4	4
Leucine	HMDB0000687	1	427220	383525	365159	245281	211614	200976	315883	331328	248390	91917	332527	135514	215598	142644	89264	22222	30157	26824	27914	73447	326560	183109	237699	36112.8	4
Linoleic Acid	HMDB0000673	1	14838	15379	14835	14465	14895	15099	16328	13748	16893	14135	14483	14244	15748	16332	16965	16659	13566	23370	14033	15162	14882.4	15554.4	15240.6	16558	1
Lysine	HMDB0000182	1	458355	286716	473111	329044	267070	44811	59592	68879	43462	16959	244433	101826	151467	97981	61640	2761	4954	6089	8924	44142	362859	131469	46740.6	13374	4
Malic acid	HMDB0000744	1	76802	53377	40480	34393	17101	63805	62056	67812	63412	25210	25865	12697	22894	9887	7896	3526	2097	3166	2290	2334	44430.6	15847.8	56459	2682.6	5
Mandelonitrile	HMDB0060486	1	8172	9031	6146	2732	8425	14662	6897	3336	3268	8334	3133	8371	14859	9149	13305	7513	9356	6972	36115	40224	6901.2	9763.4	7299.4	20036	1
Methionine	HMDB0000696	1	98739	77128	82234	52512	42952	23942	38709	44399	34444	10728	80319	26266	47432	32870	17751	3808	6977	4130	4165	20830	70713	40927.6	30444.4	7982	4
Methylglutaric acid	HMDB0000752	1	644	690	676	735	855	681	665	799	963	1019	849	1058	1390	996	1104	1329	886	854	1010	1466	720	1079.4	825.4	1109	1
Methylisocitric acid	HMDB0006471	1	177	112	125	107	115	68	70	95	49	68	124	93	112	67	96	0	29	34	44	51	127.2	98.4	70	31.6	4
Myristic Acid	HMDB0000806	1	1788	1815	1936	1982	1716	1819	1700	1848	1847	1699	1827	1863	2043	1515	1930	1885	1750	1778	1691	1636	1847.4	1835.6	1782.6	1748	1
N-Acetyl-DL-Valine	HMDB0011757	1	1633	1465	1588	1705	1886	1658	1493	1540	1828	1469	1551	1479	1043	1399	1471	1217	1670	1251	1686	1131	1655.4	1388.6	1597.6	1391	2
N-acetyl-glucosamine-1-phosphate	HMDB0001367	2	791	609	545	430	275	518	807	496	539	283	363	219	225	150	155	0	12	34	23	215	530	222.4	528.6	56.8	4
N-Acetyl-L-alanine	HMDB0000766	1	511	539	434	322	301	848	1253	796	748	576	248	215	226	218	235	283	154	190	187	215	421.4	228.4	844.2	205.8	2
N-Acetyl-L-aspartic acid	HMDB0000812	1	1584	2180	1296	1177	729	1440	2413	1230	2224	766	751	781	652	591	688	624	230	202	214	472	1393.2	692.6	1614.6	348.4	5
N-Acetyl-L-methionine	HMDB0011745	1	196	197	239	135	209	187	247	228	156	209	137	101	149	97	81	0	25	53	27	53	195.2	113	205.4	31.6	4
N-Acetyl-L-phenylalanine	HMDB0000512	1	61	45	49	60	45	59	17	76	4	58	71	29	10	35	37	0	48	50	82	49	52	36.4	42.8	45.8	2
N-Acetylaspartylglutamic acid	HMDB0001067	1	169	192	103	92	131	137	189	133	136	80	129	50	109	54	71	0	10	23	13	35	137.4	82.6	135	16.2	4
N-Acetylglutamic acid	HMDB0001138	1	617	850	745	435	542	418	799	461	567	469	361	369	410	305	278	64	96	104	92	93	637.8	344.6	542.8	89.8	5
N-Acetylneuraminic acid	HMDB0000230	1	317	256	244	111	149	202	404	315	268	137	239	63	119	88	118	0	33	47	38	159	215.4	125.4	265.2	55.4	4
N-Acetylvaline	HMDB0011757	1	360	315	401	370	387	360	285	355	65	379	430	479	458	395	466	0	455	417	465	396	366.6	445.6	288.8	346.6	2
N-Oxalylglycine	N/A	1	0	0	0	0	0	0	0	0	0	0	0	0	0	0	0	0	0	0	0	4	0	0	0	0.8	1
NADH	HMDB0001487	1	783	1189	888	682	816	1649	2257	1399	1369	597	819	299	618	594	182	0	42	16	258	416	871.6	502.4	1454.2	146.4	4
Oleic Acid	HMDB0000207	1	32526	29840	30981	33924	32621	31918	35146	31983	38188	31235	31572	33191	32316	32294	34421	37334	29282	31752	29156	30946	31978.4	32758.8	33694	31694	1
Orotidine	HMDB0000788	1	1076	398	864	651	731	1326	655	1265	1052	503	105	17	39	22	105	48	22	81	46	41	744	57.6	960.2	47.6	2
Palmitic Acid	HMDB0000220	1	32375	33322	32398	33978	31443	32891	32434	31837	36966	30828	31137	34603	34066	38029	34799	36715	30035	35414	30398	32079	32703.2	34526.8	32991.2	32928.2	1
Palmitoleic Acid	HMDB0003229	1	344	455	466	303	327	554	588	615	589	522	479	619	393	458	500	477	292	511	306	396	379	489.8	573.6	396.4	1
Pantothenic acid	HMDB0000210	1	736	897	986	525	306	1190	1695	1817	970	895	439	263	537	219	322	126	116	125	65	159	690	356	1313.4	118.2	5
Phenylalanine	HMDB0000159	1	171817	129122	129364	89889	76847	64536	97342	104334	73940	27919	112333	51433	79730	52172	32801	5201	7999	7981	9888	30018	119408	65693.8	73614.2	12217.4	4
Phosphocreatine	HMDB0001511	1	196	227	96	130	121	236	247	140	131	106	265	138	82	69	80	22	0	3	0	0	154	126.8	172	5	5
Phosphoenolpyruvic acid	HMDB0000263	1	109	147	260	216	0	49	53	106	0	46	79	141	372	473	84	334	136	463	416	404	146.4	229.8	50.8	350.6	1
Phosphoribosyl pyrophosphate	HMDB0000280	1	1387	1238	1253	1688	2914	388	315	184	508	767	323	438	729	780	565	59	35	99	35	81	1696	567	432.4	61.8	4
Phosphorylcholine Chloride	N/A	1	4568	4621	2432	1760	1789	2900	4391	1755	1058	914	1804	968	1137	527	485	51	88	135	44	284	3034	984.2	2203.6	120.4	5
Proline	HMDB0000162	1	3774825	3555533	2596044	1947177	1284539	1762230	3028790	2647895	2014798	722172	1154242	516127	634052	473588	324350	49485	66923	50837	49120	51491	2.63162e+06	620472	2035177	53571.2	5
Pyroglutamic Acid	N/A	1	27833	22791	23369	15284	11719	21109	31066	31405	20697	13959	15739	5338	9387	5026	4836	1596	1498	2175	1501	2063	20199.2	8065.2	23647.2	1766.6	5
Pyroglutamic acid	HMDB0000267	1	7258	5815	6080	5383	4456	5897	8119	12142	10640	5024	4769	3144	5030	3369	3549	2766	1712	2177	1998	1979	5798.4	3972.2	8364.4	2126.4	5
Quinolinic acid	HMDB0000232	1	44	32	10	7	821	20	36	20	0	1351	57	33	0	12	3715	0	6	33	22	94	182.8	763.4	285.4	31	1
Ribose 5-phosphate	HMDB0001548	1	3032	2395	2064	2003	1523	1198	1872	1187	1999	1365	1059	742	1345	929	751	404	232	392	345	1126	2203.4	965.2	1524.2	499.8	4
Ribulose 5-phosphate	HMDB0000618	1	459	309	262	201	113	252	310	306	289	179	197	97	198	121	140	143	70	95	194	760	268.8	150.6	267.2	252.4	3
Saccharic acid	HMDB0000663	1	96	130	96	65	243	88	122	113	82	356	214	149	136	69	500	761	867	483	370	949	126	213.6	152.2	686	1
Sarcosine	HMDB0000271	1	765138	813267	718254	665913	620142	880106	1056921	977249	839473	686263	577338	529887	529421	554856	546019	492287	514770	496497	484776	563967	716543	547504	888002	510459	2
Sebacic acid	HMDB0000792	1	4501	4495	4600	5434	4994	4997	4418	5395	5242	4938	4417	4078	4960	4728	5467	4850	4505	4507	4351	4865	4804.8	4730	4998	4615.6	3
Sedoheptulose 1-phosphate	HMDB0060509	1	1654	1295	1003	708	869	1361	1405	1092	1249	594	477	280	452	200	213	0	0	41	17	0	1105.8	324.4	1140.2	11.6	5
Sedoheptulose 1,7-bisphosphate	HMDB0060274	1	944	591	428	335	619	832	669	522	843	354	114	86	129	65	95	0	0	31	0	0	583.4	97.8	644	6.2	5
Sedoheptulose 7-phosphate	HMDB0001068	1	2595	2260	1742	1302	1975	2070	2882	1732	2058	1252	862	638	866	518	501	177	133	159	74	511	1974.8	677	1998.8	210.8	5
Serine	HMDB0000187	1	355041	252369	230856	151640	195646	98503	173120	173258	134762	86210	286110	187775	177493	124344	113870	9238	16770	19712	40064	57947	237110	177918	133171	28746.2	4
Serotonin	HMDB0000259	1	8852	8056	9084	9739	11031	8148	7450	7260	9632	11381	8342	10098	9341	10200	13192	16904	17935	14842	18468	17560	9352.4	10234.6	8774.2	17141.8	1
Sorbitol	HMDB0000247	1	708	460	716	445	684	314	379	433	548	298	760	560	723	510	396	147	231	348	195	269	602.6	589.8	394.4	238	4
Stearic Acid	HMDB0000827	1	86150	87768	86783	90228	99943	87186	93072	88133	102157	80177	85649	99341	91355	94476	96995	99487	82669	94394	79575	88163	90174.4	93563.2	90145	88857.6	1
Succinic acid	HMDB0000254	1	7474	5644	5370	5187	5117	8298	7360	9192	8611	5104	5457	4556	6571	3789	4420	4842	3268	3100	3183	3032	5758.4	4958.6	7713	3485	5
Succinyl-Homoserine	N/A	1	416	533	584	424	267	572	524	932	827	361	219	104	180	115	71	0	31	25	22	17	444.8	137.8	643.2	19	4
Taurine	HMDB0000251	1	1828536	2193768	1420055	1043054	1129472	2698429	4256199	3173482	2185512	1571133	703885	368723	382612	239846	813159	766637	862322	714249	575256	1147584	1522977	501645	2776951	813210	2
Threonine	HMDB0000167	1	299952	244689	269385	178294	166209	115499	209127	187448	147870	79122	209073	98533	138210	92393	77783	16668	19668	15395	16537	43275	231706	123198	147813	22308.6	4
Thymidine 5'-triphosphate	HMDB0001342	1	2511	2664	1364	1017	1011	1989	2304	1585	1576	1247	365	201	190	77	229	0	0	65	0	2	1713.4	212.4	1740.2	13.4	5
Tryptophan	HMDB0000929	1	47247	32006	32665	25403	9426	17057	26252	29047	20994	0	29405	13956	18216	13526	4189	0	0	343	1040	3406	29349.4	15858.4	18670	957.8	4
Tyrosine	HMDB0000158	1	128746	95363	99382	69095	56412	48737	69910	76154	54311	22823	89386	45744	58416	41753	22613	3088	4844	5273	6471	15613	89799.6	51582.4	54387	7057.8	4
UDP-glucoronate	HMDB0000935	1	363	169	112	84	74	176	234	126	189	4	35	169	212	102	49	242	65	59	60	2	160.4	113.4	145.8	85.6	1
UDP-glucose	HMDB0000286	1	6155	4952	3853	3090	4988	6208	6015	5974	5428	3153	3376	1817	2865	1520	1319	336	244	556	426	383	4607.6	2179.4	5355.6	389	5
Uracil	HMDB0000300	1	237	228	261	166	155	316	377	439	316	226	143	174	163	144	169	208	137	146	159	146	209.4	158.6	334.8	159.2	2
Urea	HMDB0000294	1	8371	8177	8679	10450	8796	8582	9134	10624	9545	11324	7596	8024	7843	7613	7023	7713	7040	7031	6420	8413	8894.6	7619.8	9841.8	7323.4	2
Uridine	HMDB0000296	1	32	52	34	21	21	96	99	88	62	38	20	6	0	7	17	12	4	0	5	8	32	10	76.6	5.8	2
Uridine 5-diphosphate	HMDB0000295	1	69525	59962	49673	44138	55064	98397	93983	78990	92980	55338	36797	22496	27862	22189	17117	4819	3249	7695	4283	2875	55672.4	25292.2	83937.6	4584.2	5
Uridine 5-diphospho-N-acetylglucosamine	HMDB0000290	1	66392	43565	32563	42937	19414	44677	54529	42264	31725	16762	27263	14711	13900	12575	12773	6723	2964	2898	2343	6714	40974.2	16244.4	37991.4	4328.4	5
Uridine 5'-monophosphate	HMDB0000288	1	37511	31892	28561	25045	30324	52295	52805	47774	62113	33960	26425	12503	19566	19770	12867	2655	1837	6184	5741	10883	30666.6	18226.2	49789.4	5460	4
Uridine diphosphate-N-acetylglucosamine	HMDB0000290	1	61317	38927	35160	23012	26099	32267	46260	32629	34684	13748	29168	16108	24593	12614	10578	1939	1627	2904	1895	3605	36903	18612.2	31917.6	2394	5
Uridine triphosphate	HMDB0000285	1	161452	188328	144568	72896	67793	151788	142892	127531	89966	63790	70222	43648	38538	16743	23560	4025	4711	6576	1690	409	127007	38542.2	115193	3482.2	5
Valine	HMDB0000883	1	227320	183435	176345	127623	111440	90730	116294	120711	102471	41027	168904	82395	115265	78303	54637	24824	31960	23490	28908	57429	165233	99900.8	94246.6	33322.2	4
Xanthylate	HMDB0001554	1	570	524	242	257	112	697	562	566	266	295	235	129	80	74	30	0	0	29	0	0	341	109.6	477.2	5.8	5
Xylitol	HMDB0002917	1	246	216	230	214	260	235	263	254	268	187	211	222	207	194	219	148	181	211	158	160	233.2	210.6	241.4	171.6	5
Xylulose	HMDB0001644	1	181	146	129	125	167	197	196	157	147	147	163	162	176	127	175	206	138	147	143	144	149.6	160.6	168.8	155.6	1
